# Supplementary material for: [(4R,5R)-(2,2-Dimethyl-1,3-dioxolane-4,5-di­yl)bis­(diphenyl­methano­lato)-κ2 O:O′]bis(N-methyl­methanamin­ato)titanium(IV)
Source: Acta Crystallogr Sect E Struct Rep Online. 2012 Jan 26;68(Pt 2):m217. doi: 10.1107/S1600536812002929 (PMC3274933; doi:10.1107/S1600536812002929)
Supplement: Supplementary file 1 [file e-68-0m217-sup1.cif]

##############################################################################
#                                                                            #
# This CIF contains the data in a paper accepted for publication in          #
# Acta Crystallographica Section E. It conforms to the requirements of       #
# Notes for Authors for Acta Crystallographica Section E, and has been       #
# peer reviewed under the auspices of the IUCr Commission on Journals.       #
#                                                                            #
# Full details of the Crystallographic Information File format               #
# are given in the paper "The Crystallographic Information File (CIF):       #
# a New Standard Archive File for Crystallography" by S. R. Hall, F. H.      #
# Allen and I. D. Brown [Acta Cryst. (1991), A47, 655-685].                  #
#                                                                            #
# The current version of the core CIF dictionary is obtainable from          #
# ftp://ftp.iucr.org/pub/cif_core.dic.                                       #
#                                                                            #
# Software is freely available for graphical display of the structure(s)     #
# in this CIF. For information consult the CIF software page                 #
# http://www.iucr.org/resources/cif/software.                                #
#                                                                            #
# This file may be used for bona fide research purposes within the           #
# scientific community so long as proper attribution is given to the journal # 
# article from which it was obtained.                                        #
#                                                                            #
##############################################################################
data_I
_audit_creation_method     SHELXL97
_chemical_name_systematic
;
[(4<i>R</i>,5<i>R</i>)-(2,2-Dimethyl-1,3-dioxolane-4,5-
diyl)bis(diphenylmethanolato)]-\k^2^<i>O</i>:<i>O</i>']bis(<i>N</i>-
methylmethanaminato)titanium(IV)
;
_chemical_name_common     ?
_chemical_formula_moiety     'C35 H40 N2 O4 Ti'
_chemical_formula_sum     'C35 H40 N2 O4 Ti'
_chemical_formula_iupac     '[Ti (C2 H6 N)2 (C31 H28 O4)]'
_chemical_formula_weight     600.59
_chemical_melting_point     ?
_symmetry_cell_setting     monoclinic
_symmetry_space_group_name_H-M     'P 21'
_symmetry_space_group_name_Hall     'P 2yb'
loop_
    _symmetry_equiv_pos_as_xyz
    'x, y, z'
    '-x, y+1/2, -z'
_cell_length_a     9.493(2)
_cell_length_b     21.406(6)
_cell_length_c     15.743(4)
_cell_angle_alpha     90.00
_cell_angle_beta     93.562(4)
_cell_angle_gamma     90.00
_cell_volume     3193.0(14)
_cell_formula_units_Z     4
_cell_measurement_reflns_used     9992
_cell_measurement_theta_min     2.30
_cell_measurement_theta_max     26.10
_cell_measurement_temperature     125(2)
_exptl_crystal_description     block
_exptl_crystal_colour     colourless
_exptl_crystal_size_max     0.23
_exptl_crystal_size_mid     0.16
_exptl_crystal_size_min     0.10
_exptl_crystal_density_diffrn     1.249
_exptl_crystal_density_meas     ?
_exptl_crystal_density_method     'not measured'
_exptl_crystal_F_000     1272
_exptl_absorpt_coefficient_mu     0.308
_exptl_absorpt_correction_type     empirical
_exptl_absorpt_process_details     '(SADABS; Bruker, 2007)'
_exptl_absorpt_correction_T_min     0.9326
_exptl_absorpt_correction_T_max     0.9699
_exptl_special_details
;
A suitable crystal was mounted in a nylon loop with Paratone-N cryoprotectant
oil and data set was collected on a Bruker APEXII CCD platform diffractometer.
The structure was solved using direct methods and standard difference map
techniques, and was refined by full-matrix least-squares procedures on F^2^
with <i>SHELXTL</i> Version 6.14 (Sheldrick, 2008).
;
_diffrn_ambient_temperature     125(2)
_diffrn_radiation_type     MoK\a
_diffrn_radiation_wavelength     0.71073
_diffrn_radiation_source     'fine-focus sealed tube'
_diffrn_radiation_monochromator     graphite
_diffrn_measurement_device_type     'Bruker APEXII CCD'
_diffrn_measurement_method     '\f and \w'
_diffrn_detector_area_resol_mean     ?
_diffrn_reflns_number     41093
_diffrn_reflns_av_R_equivalents     0.0731
_diffrn_reflns_av_sigmaI/netI     0.1108
_diffrn_reflns_theta_min     1.30
_diffrn_reflns_theta_max     28.71
_diffrn_reflns_theta_full     28.71
_diffrn_measured_fraction_theta_max     0.993
_diffrn_measured_fraction_theta_full     0.993
_diffrn_reflns_limit_h_min     -12
_diffrn_reflns_limit_h_max     12
_diffrn_reflns_limit_k_min     -28
_diffrn_reflns_limit_k_max     28
_diffrn_reflns_limit_l_min     -21
_diffrn_reflns_limit_l_max     21
_refine_special_details
;
Refinement of <i>F</i>^2^ against ALL reflections. The weighted <i>R</i>-factor
<i>wR</i> and goodness of fit <i>S</i> are based on <i>F</i>^2^, conventional
<i>R</i>-factors <i>R</i> are based on <i>F</i>, with <i>F</i> set to zero for
negative <i>F</i>^2^. The threshold expression of <i>F</i>^2^ >
\s(<i>F</i>^2^) is used only for calculating <i>R</i>-factors(gt) <i>etc</i>.
and is not relevant to the choice of reflections for refinement.
<i>R</i>-factors based on <i>F</i>^2^ are statistically about twice as large
as those based on <i>F</i>, and <i>R</i>-factors based on ALL data will be
even larger.
Hooft <i>y</i> 0.055(15) (<i>PLATON</i>) (Hooft <i>et al.</i>, 2008)
;
_reflns_number_total     16208
_reflns_number_gt     10381
_reflns_threshold_expression     I>2\s(I)
_refine_ls_structure_factor_coef     Fsqd
_refine_ls_matrix_type     full
_refine_ls_R_factor_all     0.1165
_refine_ls_R_factor_gt     0.0677
_refine_ls_wR_factor_gt     0.1462
_refine_ls_wR_factor_ref     0.1695
_refine_ls_goodness_of_fit_ref     1.003
_refine_ls_restrained_S_all     1.003
_refine_ls_number_reflns     16208
_refine_ls_number_parameters     770
_refine_ls_number_restraints     1
_refine_ls_hydrogen_treatment     constr
_refine_ls_weighting_scheme     calc
_refine_ls_weighting_details
       'calc w = 1/[\s^2^(Fo^2^)+(0.0807P)^2^+0.0000P] where P=(Fo^2^+2Fc^2^)/3'
_atom_sites_solution_hydrogens     geom
_atom_sites_solution_primary     direct
_atom_sites_solution_secondary     difmap
_refine_ls_shift/su_max     0.000
_refine_ls_shift/su_mean     0.000
_refine_diff_density_max     0.814
_refine_diff_density_min     -0.464
_refine_ls_extinction_method     none
_refine_ls_extinction_coef     ?
_refine_ls_abs_structure_details
          'Flack (1983) and Hooft <i>et al.</i> (2008), with 7788 Friedel pairs'
_refine_ls_abs_structure_Flack     0.05(2)
loop_
    _atom_type_symbol
    _atom_type_description
    _atom_type_scat_dispersion_real
    _atom_type_scat_dispersion_imag
    _atom_type_scat_source
    'C' 'C' 0.0033 0.0016
                         'International Tables Vol C Tables 4.2.6.8 and 6.1.1.4'
    'H' 'H' 0.0000 0.0000
                         'International Tables Vol C Tables 4.2.6.8 and 6.1.1.4'
    'N' 'N' 0.0061 0.0033
                         'International Tables Vol C Tables 4.2.6.8 and 6.1.1.4'
    'O' 'O' 0.0106 0.0060
                         'International Tables Vol C Tables 4.2.6.8 and 6.1.1.4'
    'Ti' 'Ti' 0.2776 0.4457
                         'International Tables Vol C Tables 4.2.6.8 and 6.1.1.4'
_computing_data_collection     'APEX2 (Bruker, 2007)'
_computing_cell_refinement     'SAINT (Bruker, 2007)'
_computing_data_reduction     'SAINT (Bruker, 2007)'
_computing_structure_solution     'SHELXS97 (Sheldrick, 2008)'
_computing_structure_refinement     'SHELXL97 (Sheldrick, 2008)'
_computing_molecular_graphics     'SHELXTL (Sheldrick, 2008)'
_computing_publication_material
;
SHELXTL (Sheldrick, 2008) and PLATON (Spek, 2009)
;
loop_
    _atom_site_type_symbol
    _atom_site_label
    _atom_site_fract_x
    _atom_site_fract_y
    _atom_site_fract_z
    _atom_site_U_iso_or_equiv
    _atom_site_adp_type
    _atom_site_calc_flag
    _atom_site_refinement_flags
    _atom_site_occupancy
    _atom_site_symmetry_multiplicity
    _atom_site_disorder_assembly
    _atom_site_disorder_group
    Ti Ti1 0.03272(8) 0.73012(3) 0.39591(4) 0.02688(17) Uani d . 1 1 . .
    Ti Ti2 0.38094(8) 0.52132(3) 0.89491(4) 0.02711(17) Uani d . 1 1 . .
    O O11 -0.0262(3) 0.80945(13) 0.41135(17) 0.0292(7) Uani d . 1 1 . .
    O O12 0.1033(3) 0.71166(12) 0.50377(17) 0.0310(7) Uani d . 1 1 . .
    O O13 0.0324(3) 0.89210(13) 0.61201(18) 0.0295(7) Uani d . 1 1 . .
    O O14 0.2423(3) 0.84022(13) 0.63529(16) 0.0262(6) Uani d . 1 1 . .
    O O21 0.4530(3) 0.44266(13) 0.90383(17) 0.0276(6) Uani d . 1 1 . .
    O O22 0.3217(3) 0.53326(12) 1.00045(17) 0.0275(6) Uani d . 1 1 . .
    O O23 0.4262(3) 0.35060(13) 1.09631(17) 0.0274(6) Uani d . 1 1 . .
    O O24 0.2176(3) 0.39760(12) 1.11985(17) 0.0276(6) Uani d . 1 1 . .
    N N11 -0.1251(4) 0.68054(17) 0.3625(2) 0.0370(9) Uani d . 1 1 . .
    N N12 0.1737(4) 0.72338(18) 0.3154(2) 0.0369(9) Uani d . 1 1 . .
    N N21 0.2322(4) 0.52403(17) 0.8087(2) 0.0338(8) Uani d . 1 1 . .
    N N22 0.5164(4) 0.58072(19) 0.8676(2) 0.0390(10) Uani d . 1 1 . .
    C C11 0.0221(4) 0.83876(18) 0.5574(2) 0.0235(8) Uani d . 1 1 . .
    H H11A -0.0439 0.8078 0.5810 0.028 Uiso calc R 1 1 . .
    C C12 0.1731(4) 0.81117(18) 0.5625(2) 0.0235(8) Uani d . 1 1 . .
    H H12I 0.2215 0.8238 0.5105 0.028 Uiso calc R 1 1 . .
    C C13 0.1555(5) 0.8889(2) 0.6674(3) 0.0344(10) Uani d . 1 1 . .
    C C14 0.1102(7) 0.8682(4) 0.7549(3) 0.086(3) Uani d . 1 1 . .
    H H14A 0.0657 0.8270 0.7500 0.129 Uiso calc R 1 1 . .
    H H14B 0.0427 0.8985 0.7755 0.129 Uiso calc R 1 1 . .
    H H14C 0.1932 0.8661 0.7950 0.129 Uiso calc R 1 1 . .
    C C15 0.2326(6) 0.9494(3) 0.6646(7) 0.107(3) Uani d . 1 1 . .
    H H15A 0.2487 0.9600 0.6054 0.161 Uiso calc R 1 1 . .
    H H15B 0.3236 0.9457 0.6973 0.161 Uiso calc R 1 1 . .
    H H15C 0.1764 0.9823 0.6894 0.161 Uiso calc R 1 1 . .
    C C16 -0.0388(4) 0.86046(17) 0.4678(2) 0.0240(8) Uani d . 1 1 . .
    C C17 0.0399(4) 0.91653(19) 0.4336(2) 0.0269(9) Uani d . 1 1 . .
    C C18 0.1361(5) 0.9090(2) 0.3703(3) 0.0313(10) Uani d . 1 1 . .
    H H18A 0.1557 0.8684 0.3497 0.038 Uiso calc R 1 1 . .
    C C19 0.2030(5) 0.9608(2) 0.3377(3) 0.0389(11) Uani d . 1 1 . .
    H H19A 0.2675 0.9551 0.2946 0.047 Uiso calc R 1 1 . .
    C C21 0.4242(4) 0.40544(18) 1.0450(2) 0.0234(8) Uani d . 1 1 . .
    H H21I 0.4922 0.4366 1.0714 0.028 Uiso calc R 1 1 . .
    C C22 0.2711(4) 0.43052(18) 1.0504(2) 0.0231(8) Uani d . 1 1 . .
    H H22A 0.2144 0.4190 0.9971 0.028 Uiso calc R 1 1 . .
    C C23 0.3074(5) 0.3474(2) 1.1458(3) 0.0401(11) Uani d . 1 1 . .
    C C24 0.3554(9) 0.3561(5) 1.2371(4) 0.143(5) Uani d . 1 1 . .
    H H24A 0.4258 0.3896 1.2421 0.215 Uiso calc R 1 1 . .
    H H24B 0.3974 0.3172 1.2595 0.215 Uiso calc R 1 1 . .
    H H24C 0.2745 0.3673 1.2698 0.215 Uiso calc R 1 1 . .
    C C25 0.2331(7) 0.2875(3) 1.1261(8) 0.143(5) Uani d . 1 1 . .
    H H25A 0.2139 0.2838 1.0644 0.214 Uiso calc R 1 1 . .
    H H25B 0.1439 0.2867 1.1543 0.214 Uiso calc R 1 1 . .
    H H25C 0.2926 0.2526 1.1467 0.214 Uiso calc R 1 1 . .
    C C26 0.4700(4) 0.38821(18) 0.9542(2) 0.0231(8) Uani d . 1 1 . .
    C C27 0.6289(4) 0.36983(18) 0.9555(2) 0.0239(8) Uani d . 1 1 . .
    C C28 0.6961(5) 0.3762(2) 0.8809(3) 0.0353(10) Uani d . 1 1 . .
    H H28A 0.6456 0.3928 0.8319 0.042 Uiso calc R 1 1 . .
    C C29 0.8363(5) 0.3588(3) 0.8759(3) 0.0449(13) Uani d . 1 1 . .
    H H29A 0.8817 0.3649 0.8244 0.054 Uiso calc R 1 1 . .
    C C110 0.1773(5) 1.0198(2) 0.3669(3) 0.0397(11) Uani d . 1 1 . .
    H H11D 0.2237 1.0548 0.3441 0.048 Uiso calc R 1 1 . .
    C C111 0.0843(5) 1.0282(2) 0.4291(3) 0.0409(11) Uani d . 1 1 . .
    H H11C 0.0666 1.0691 0.4494 0.049 Uiso calc R 1 1 . .
    C C112 0.0156(5) 0.9772(2) 0.4627(3) 0.0343(10) Uani d . 1 1 . .
    H H11B -0.0486 0.9836 0.5058 0.041 Uiso calc R 1 1 . .
    C C113 -0.1980(5) 0.87705(19) 0.4680(3) 0.0299(9) Uani d . 1 1 . .
    C C114 -0.2743(5) 0.8783(2) 0.3894(3) 0.0443(12) Uani d . 1 1 . .
    H H11E -0.2298 0.8680 0.3389 0.053 Uiso calc R 1 1 . .
    C C115 -0.4176(6) 0.8950(3) 0.3857(4) 0.0528(14) Uani d . 1 1 . .
    H H11F -0.4705 0.8960 0.3325 0.063 Uiso calc R 1 1 . .
    C C116 -0.4813(5) 0.9100(2) 0.4588(4) 0.0464(13) Uani d . 1 1 . .
    H H11G -0.5785 0.9210 0.4556 0.056 Uiso calc R 1 1 . .
    C C117 -0.4078(5) 0.9094(2) 0.5360(3) 0.0418(12) Uani d . 1 1 . .
    H H11H -0.4531 0.9201 0.5861 0.050 Uiso calc R 1 1 . .
    C C118 -0.2631(5) 0.8926(2) 0.5407(3) 0.0330(10) Uani d . 1 1 . .
    H H11I -0.2110 0.8922 0.5942 0.040 Uiso calc R 1 1 . .
    C C119 0.1837(4) 0.73799(19) 0.5734(2) 0.0254(9) Uani d . 1 1 . .
    C C120 0.1253(4) 0.71638(17) 0.6568(2) 0.0227(8) Uani d . 1 1 . .
    C C121 -0.0140(5) 0.69568(18) 0.6580(3) 0.0297(9) Uani d . 1 1 . .
    H H12H -0.0723 0.6950 0.6067 0.036 Uiso calc R 1 1 . .
    C C122 -0.0681(5) 0.6761(2) 0.7331(3) 0.0379(11) Uani d . 1 1 . .
    H H12G -0.1633 0.6623 0.7329 0.046 Uiso calc R 1 1 . .
    C C123 0.0142(6) 0.6763(2) 0.8080(3) 0.0394(11) Uani d . 1 1 . .
    H H12F -0.0233 0.6624 0.8593 0.047 Uiso calc R 1 1 . .
    C C124 0.1530(5) 0.6972(2) 0.8079(3) 0.0372(11) Uani d . 1 1 . .
    H H12E 0.2108 0.6978 0.8594 0.045 Uiso calc R 1 1 . .
    C C125 0.2059(5) 0.7168(2) 0.7334(3) 0.0340(10) Uani d . 1 1 . .
    H H12D 0.3007 0.7311 0.7342 0.041 Uiso calc R 1 1 . .
    C C126 0.3376(4) 0.71433(19) 0.5698(2) 0.0265(9) Uani d . 1 1 . .
    C C127 0.4564(5) 0.7523(2) 0.5767(3) 0.0328(10) Uani d . 1 1 . .
    H H12C 0.4467 0.7962 0.5827 0.039 Uiso calc R 1 1 . .
    C C128 0.5900(5) 0.7255(2) 0.5748(3) 0.0385(10) Uani d . 1 1 . .
    H H12B 0.6711 0.7515 0.5803 0.046 Uiso calc R 1 1 . .
    C C129 0.6068(5) 0.6620(2) 0.5652(3) 0.0421(12) Uani d . 1 1 . .
    H H12A 0.6985 0.6445 0.5636 0.051 Uiso calc R 1 1 . .
    C C130 0.4887(5) 0.6240(2) 0.5577(3) 0.0364(11) Uani d . 1 1 . .
    H H13B 0.4991 0.5801 0.5516 0.044 Uiso calc R 1 1 . .
    C C131 0.3549(5) 0.6502(2) 0.5593(3) 0.0310(10) Uani d . 1 1 . .
    H H13A 0.2740 0.6241 0.5532 0.037 Uiso calc R 1 1 . .
    C C132 -0.2745(6) 0.6955(3) 0.3578(3) 0.0473(13) Uani d . 1 1 . .
    H H13L -0.3144 0.6884 0.2997 0.071 Uiso calc R 1 1 . .
    H H13M -0.2872 0.7394 0.3732 0.071 Uiso calc R 1 1 . .
    H H13N -0.3229 0.6688 0.3973 0.071 Uiso calc R 1 1 . .
    C C133 -0.0973(7) 0.6144(2) 0.3526(4) 0.0603(17) Uani d . 1 1 . .
    H H13I -0.1257 0.6016 0.2942 0.090 Uiso calc R 1 1 . .
    H H13J -0.1512 0.5905 0.3926 0.090 Uiso calc R 1 1 . .
    H H13K 0.0037 0.6064 0.3641 0.090 Uiso calc R 1 1 . .
    C C134 0.1640(6) 0.6911(3) 0.2332(3) 0.0514(14) Uani d . 1 1 . .
    H H13F 0.2432 0.6619 0.2304 0.077 Uiso calc R 1 1 . .
    H H13G 0.1673 0.7218 0.1872 0.077 Uiso calc R 1 1 . .
    H H13H 0.0749 0.6679 0.2270 0.077 Uiso calc R 1 1 . .
    C C135 0.3141(6) 0.7496(2) 0.3322(3) 0.0473(13) Uani d . 1 1 . .
    H H13C 0.3347 0.7787 0.2865 0.071 Uiso calc R 1 1 . .
    H H13D 0.3840 0.7159 0.3349 0.071 Uiso calc R 1 1 . .
    H H13E 0.3182 0.7720 0.3866 0.071 Uiso calc R 1 1 . .
    C C210 0.9099(5) 0.3328(2) 0.9456(3) 0.0412(12) Uani d . 1 1 . .
    H H21A 1.0054 0.3203 0.9421 0.049 Uiso calc R 1 1 . .
    C C211 0.8433(5) 0.3253(2) 1.0205(3) 0.0372(11) Uani d . 1 1 . .
    H H21B 0.8931 0.3073 1.0687 0.045 Uiso calc R 1 1 . .
    C C212 0.7043(4) 0.3439(2) 1.0256(3) 0.0296(9) Uani d . 1 1 . .
    H H21C 0.6598 0.3389 1.0775 0.036 Uiso calc R 1 1 . .
    C C213 0.3831(4) 0.33496(19) 0.9133(2) 0.0272(9) Uani d . 1 1 . .
    C C214 0.2736(5) 0.3467(2) 0.8535(3) 0.0325(10) Uani d . 1 1 . .
    H H21H 0.2524 0.3885 0.8366 0.039 Uiso calc R 1 1 . .
    C C215 0.1942(5) 0.2973(3) 0.8180(3) 0.0429(12) Uani d . 1 1 . .
    H H21G 0.1190 0.3059 0.7770 0.052 Uiso calc R 1 1 . .
    C C216 0.2218(5) 0.2375(3) 0.8406(3) 0.0481(14) Uani d . 1 1 . .
    H H21F 0.1653 0.2046 0.8164 0.058 Uiso calc R 1 1 . .
    C C217 0.3314(6) 0.2242(3) 0.8985(3) 0.0512(13) Uani d . 1 1 . .
    H H21E 0.3523 0.1821 0.9137 0.061 Uiso calc R 1 1 . .
    C C218 0.4123(6) 0.2729(2) 0.9352(3) 0.0423(12) Uani d . 1 1 . .
    H H21D 0.4881 0.2637 0.9755 0.051 Uiso calc R 1 1 . .
    C C219 0.2545(4) 0.50256(18) 1.0665(2) 0.0235(8) Uani d . 1 1 . .
    C C220 0.0979(4) 0.5229(2) 1.0584(2) 0.0242(8) Uani d . 1 1 . .
    C C221 0.0717(5) 0.5875(2) 1.0506(3) 0.0311(10) Uani d . 1 1 . .
    H H22E 0.1485 0.6160 1.0522 0.037 Uiso calc R 1 1 . .
    C C222 -0.0656(5) 0.6097(2) 1.0405(3) 0.0391(11) Uani d . 1 1 . .
    H H22F -0.0821 0.6533 1.0350 0.047 Uiso calc R 1 1 . .
    C C223 -0.1791(5) 0.5686(2) 1.0385(3) 0.0438(12) Uani d . 1 1 . .
    H H22G -0.2732 0.5837 1.0307 0.053 Uiso calc R 1 1 . .
    C C224 -0.1524(5) 0.5050(2) 1.0480(3) 0.0437(12) Uani d . 1 1 . .
    H H22H -0.2295 0.4767 1.0474 0.052 Uiso calc R 1 1 . .
    C C225 -0.0151(5) 0.4820(2) 1.0584(3) 0.0333(10) Uani d . 1 1 . .
    H H22I 0.0009 0.4384 1.0655 0.040 Uiso calc R 1 1 . .
    C C226 0.3224(4) 0.52279(19) 1.1527(2) 0.0266(8) Uani d . 1 1 . .
    C C227 0.4575(5) 0.5485(2) 1.1589(3) 0.0337(10) Uani d . 1 1 . .
    H H22D 0.5086 0.5535 1.1093 0.040 Uiso calc R 1 1 . .
    C C228 0.5170(6) 0.5668(2) 1.2375(4) 0.0535(15) Uani d . 1 1 . .
    H H22C 0.6084 0.5850 1.2410 0.064 Uiso calc R 1 1 . .
    C C229 0.4472(6) 0.5591(2) 1.3103(3) 0.0499(14) Uani d . 1 1 . .
    H H22B 0.4907 0.5713 1.3637 0.060 Uiso calc R 1 1 . .
    C C230 0.3138(6) 0.5336(2) 1.3059(3) 0.0462(13) Uani d . 1 1 . .
    H H23B 0.2651 0.5280 1.3562 0.055 Uiso calc R 1 1 . .
    C C231 0.2505(5) 0.5160(2) 1.2269(3) 0.0384(10) Uani d . 1 1 . .
    H H23A 0.1577 0.4992 1.2237 0.046 Uiso calc R 1 1 . .
    C C232 0.0911(5) 0.4988(2) 0.8208(3) 0.0430(12) Uani d . 1 1 . .
    H H23J 0.0211 0.5324 0.8138 0.064 Uiso calc R 1 1 . .
    H H23M 0.0888 0.4811 0.8781 0.064 Uiso calc R 1 1 . .
    H H23N 0.0690 0.4661 0.7784 0.064 Uiso calc R 1 1 . .
    C C233 0.2411(6) 0.5473(2) 0.7222(3) 0.0492(13) Uani d . 1 1 . .
    H H23K 0.1668 0.5784 0.7099 0.074 Uiso calc R 1 1 . .
    H H23L 0.2290 0.5125 0.6820 0.074 Uiso calc R 1 1 . .
    H H23I 0.3336 0.5667 0.7166 0.074 Uiso calc R 1 1 . .
    C C234 0.6250(9) 0.5683(3) 0.8112(5) 0.092(3) Uani d . 1 1 . .
    H H23C 0.7167 0.5675 0.8435 0.138 Uiso calc R 1 1 . .
    H H23D 0.6252 0.6011 0.7678 0.138 Uiso calc R 1 1 . .
    H H23E 0.6078 0.5277 0.7836 0.138 Uiso calc R 1 1 . .
    C C235 0.5179(6) 0.6447(2) 0.8964(4) 0.0544(15) Uani d . 1 1 . .
    H H23F 0.6123 0.6552 0.9210 0.082 Uiso calc R 1 1 . .
    H H23G 0.4489 0.6499 0.9396 0.082 Uiso calc R 1 1 . .
    H H23H 0.4936 0.6724 0.8482 0.082 Uiso calc R 1 1 . .
loop_
    _atom_site_aniso_label
    _atom_site_aniso_U_11
    _atom_site_aniso_U_22
    _atom_site_aniso_U_33
    _atom_site_aniso_U_12
    _atom_site_aniso_U_13
    _atom_site_aniso_U_23
    Ti1 0.0365(4) 0.0189(4) 0.0242(4) -0.0023(3) -0.0064(3) -0.0005(3)
    Ti2 0.0341(4) 0.0226(4) 0.0248(4) -0.0068(3) 0.0028(3) 0.0041(3)
    O11 0.0395(17) 0.0232(15) 0.0239(15) -0.0005(12) -0.0057(13) -0.0022(11)
    O12 0.0474(18) 0.0175(14) 0.0269(15) -0.0030(12) -0.0067(13) -0.0006(11)
    O13 0.0317(16) 0.0258(15) 0.0299(15) 0.0038(13) -0.0056(12) -0.0058(12)
    O14 0.0296(15) 0.0233(14) 0.0247(14) 0.0031(12) -0.0081(12) -0.0072(11)
    O21 0.0329(16) 0.0255(15) 0.0250(15) -0.0004(12) 0.0073(12) 0.0059(11)
    O22 0.0326(16) 0.0170(14) 0.0330(15) -0.0065(11) 0.0027(12) 0.0043(11)
    O23 0.0303(15) 0.0250(15) 0.0275(15) 0.0020(12) 0.0076(12) 0.0078(12)
    O24 0.0294(15) 0.0221(14) 0.0319(16) 0.0034(12) 0.0078(12) 0.0057(12)
    N11 0.052(3) 0.028(2) 0.030(2) -0.0075(18) -0.0105(17) 0.0029(16)
    N12 0.045(2) 0.029(2) 0.037(2) 0.0064(18) 0.0015(17) -0.0029(17)
    N21 0.044(2) 0.0257(18) 0.0310(18) 0.0036(18) -0.0014(15) 0.0036(16)
    N22 0.047(2) 0.037(2) 0.034(2) -0.0142(19) 0.0062(18) 0.0051(17)
    C11 0.029(2) 0.0183(19) 0.0226(19) -0.0009(16) -0.0064(16) 0.0005(15)
    C12 0.025(2) 0.024(2) 0.021(2) 0.0008(16) 0.0008(16) 0.0007(15)
    C13 0.031(2) 0.027(2) 0.043(3) 0.0094(19) -0.012(2) -0.0128(19)
    C14 0.094(5) 0.141(7) 0.024(3) 0.080(5) 0.002(3) -0.005(3)
    C15 0.039(3) 0.024(3) 0.254(11) 0.000(3) -0.023(5) -0.037(4)
    C16 0.031(2) 0.0170(19) 0.0237(19) 0.0013(16) -0.0001(16) -0.0027(15)
    C17 0.032(2) 0.027(2) 0.020(2) -0.0012(17) -0.0117(17) 0.0037(16)
    C18 0.041(3) 0.027(2) 0.025(2) 0.0042(19) 0.0000(19) 0.0052(17)
    C19 0.038(3) 0.041(3) 0.037(3) -0.008(2) -0.006(2) 0.009(2)
    C21 0.024(2) 0.023(2) 0.023(2) 0.0005(16) 0.0037(16) 0.0034(16)
    C22 0.024(2) 0.026(2) 0.0190(19) -0.0010(16) 0.0022(15) 0.0012(15)
    C23 0.036(3) 0.035(3) 0.051(3) 0.014(2) 0.018(2) 0.018(2)
    C24 0.134(7) 0.268(13) 0.030(3) 0.151(8) 0.028(4) 0.047(5)
    C25 0.058(4) 0.022(3) 0.360(15) 0.006(3) 0.100(7) 0.029(5)
    C26 0.026(2) 0.0183(19) 0.025(2) -0.0098(16) 0.0020(16) 0.0020(15)
    C27 0.028(2) 0.021(2) 0.023(2) -0.0038(16) 0.0066(16) -0.0047(15)
    C28 0.041(3) 0.041(3) 0.024(2) 0.000(2) 0.0031(19) -0.0002(19)
    C29 0.040(3) 0.061(4) 0.035(3) 0.008(3) 0.013(2) 0.004(2)
    C110 0.049(3) 0.028(2) 0.041(3) -0.012(2) -0.004(2) 0.011(2)
    C111 0.064(3) 0.022(2) 0.036(2) -0.004(2) -0.002(2) 0.0011(19)
    C112 0.049(3) 0.026(2) 0.029(2) 0.001(2) 0.006(2) 0.0017(18)
    C113 0.036(2) 0.018(2) 0.035(2) -0.0008(17) -0.0099(19) 0.0006(17)
    C114 0.040(3) 0.048(3) 0.044(3) 0.013(2) -0.011(2) -0.005(2)
    C115 0.046(3) 0.053(3) 0.057(3) 0.004(3) -0.021(3) 0.004(3)
    C116 0.036(3) 0.038(3) 0.063(4) 0.000(2) -0.011(3) 0.002(2)
    C117 0.032(3) 0.039(3) 0.054(3) 0.006(2) 0.002(2) 0.000(2)
    C118 0.030(2) 0.037(3) 0.032(2) 0.0018(19) -0.0007(18) 0.0013(19)
    C119 0.029(2) 0.027(2) 0.0199(19) 0.0030(17) -0.0025(16) -0.0021(16)
    C120 0.032(2) 0.0137(19) 0.0225(19) 0.0028(15) 0.0011(16) 0.0001(14)
    C121 0.035(2) 0.021(2) 0.033(2) 0.0022(18) 0.0023(18) 0.0041(17)
    C122 0.044(3) 0.019(2) 0.052(3) -0.0006(19) 0.013(2) 0.001(2)
    C123 0.060(3) 0.024(2) 0.037(3) 0.003(2) 0.026(2) 0.0010(19)
    C124 0.045(3) 0.040(3) 0.027(2) 0.005(2) 0.003(2) 0.0003(19)
    C125 0.042(3) 0.036(3) 0.023(2) -0.002(2) -0.0024(18) -0.0013(18)
    C126 0.033(2) 0.028(2) 0.0186(19) 0.0033(17) -0.0005(16) 0.0045(15)
    C127 0.035(3) 0.028(2) 0.035(2) 0.0047(19) 0.0019(19) -0.0001(18)
    C128 0.030(2) 0.043(3) 0.043(3) 0.003(2) 0.0002(19) 0.000(2)
    C129 0.038(3) 0.050(3) 0.039(3) 0.013(2) 0.006(2) 0.006(2)
    C130 0.045(3) 0.030(2) 0.035(3) 0.012(2) 0.008(2) 0.0064(19)
    C131 0.035(2) 0.030(2) 0.027(2) 0.0022(19) 0.0007(18) 0.0027(18)
    C132 0.055(3) 0.051(3) 0.036(3) -0.023(3) 0.003(2) -0.008(2)
    C133 0.073(4) 0.028(3) 0.076(4) -0.011(3) -0.031(3) 0.004(3)
    C134 0.070(4) 0.054(3) 0.031(3) 0.016(3) 0.001(2) -0.006(2)
    C135 0.051(3) 0.049(3) 0.042(3) -0.009(2) 0.003(2) 0.000(2)
    C210 0.039(3) 0.046(3) 0.040(3) 0.008(2) 0.012(2) -0.001(2)
    C211 0.035(3) 0.041(3) 0.035(2) 0.007(2) 0.001(2) 0.001(2)
    C212 0.031(2) 0.033(2) 0.026(2) -0.0002(19) 0.0087(17) 0.0029(18)
    C213 0.033(2) 0.027(2) 0.022(2) -0.0078(18) 0.0073(17) -0.0029(16)
    C214 0.034(2) 0.038(2) 0.026(2) -0.002(2) 0.0040(18) -0.0101(18)
    C215 0.036(3) 0.063(4) 0.030(2) -0.013(2) 0.009(2) -0.021(2)
    C216 0.056(3) 0.053(3) 0.036(3) -0.038(3) 0.013(2) -0.014(2)
    C217 0.080(4) 0.035(3) 0.037(3) -0.025(3) -0.002(3) -0.001(2)
    C218 0.063(3) 0.027(2) 0.036(3) -0.013(2) -0.007(2) 0.0044(19)
    C219 0.027(2) 0.022(2) 0.0220(19) 0.0039(16) 0.0028(16) 0.0047(15)
    C220 0.027(2) 0.025(2) 0.0201(18) 0.0018(18) -0.0002(15) 0.0001(17)
    C221 0.038(3) 0.026(2) 0.030(2) -0.0013(19) 0.0047(19) -0.0020(17)
    C222 0.042(3) 0.025(2) 0.051(3) 0.009(2) 0.007(2) -0.001(2)
    C223 0.036(3) 0.036(3) 0.060(3) 0.010(2) 0.008(2) 0.001(2)
    C224 0.028(2) 0.032(3) 0.071(4) -0.0043(19) -0.001(2) -0.002(2)
    C225 0.031(2) 0.022(2) 0.047(3) -0.0017(17) 0.002(2) -0.0007(19)
    C226 0.032(2) 0.0192(19) 0.028(2) -0.0004(19) -0.0041(16) 0.0030(18)
    C227 0.030(2) 0.029(2) 0.041(3) -0.0007(19) -0.005(2) -0.0057(19)
    C228 0.051(3) 0.041(3) 0.066(4) -0.001(2) -0.021(3) -0.013(3)
    C229 0.070(4) 0.038(3) 0.039(3) 0.009(3) -0.024(3) -0.009(2)
    C230 0.075(4) 0.036(3) 0.027(2) 0.009(3) -0.003(2) -0.0009(19)
    C231 0.054(3) 0.036(3) 0.025(2) -0.003(2) 0.0028(19) -0.0032(19)
    C232 0.043(3) 0.039(3) 0.044(3) -0.002(2) -0.011(2) 0.002(2)
    C233 0.071(4) 0.044(3) 0.032(3) 0.011(3) -0.002(2) 0.000(2)
    C234 0.130(7) 0.062(4) 0.094(5) -0.029(4) 0.076(5) -0.009(4)
    C235 0.052(3) 0.034(3) 0.077(4) -0.006(2) -0.004(3) 0.010(3)
_geom_special_details
;
All s.u.'s (except the s.u. in the dihedral angle between two l.s. planes)
are estimated using the full covariance matrix. The cell s.u.'s are taken
into account individually in the estimation of s.u.'s in distances, angles
and torsion angles; correlations between s.u.'s in cell parameters are only
used when they are defined by crystal symmetry. An approximate (isotropic)
treatment of cell s.u.'s is used for estimating s.u.'s involving l.s.
planes.
;
loop_
    _geom_bond_atom_site_label_1
    _geom_bond_atom_site_label_2
    _geom_bond_site_symmetry_2
    _geom_bond_distance
    _geom_bond_publ_flag
    Ti1 O11 . 1.809(3) ?
    Ti1 O12 . 1.830(3) ?
    Ti1 N11 . 1.884(4) ?
    Ti1 N12 . 1.905(4) ?
    Ti2 O22 . 1.805(3) ?
    Ti2 O21 . 1.819(3) ?
    Ti2 N22 . 1.877(4) ?
    Ti2 N21 . 1.897(4) ?
    O11 C16 . 1.418(5) ?
    O12 C119 . 1.414(5) ?
    O13 C13 . 1.415(5) ?
    O13 C11 . 1.429(5) ?
    O14 C12 . 1.428(4) ?
    O14 C13 . 1.439(5) ?
    O21 C26 . 1.413(5) ?
    O22 C219 . 1.416(5) ?
    O23 C23 . 1.412(5) ?
    O23 C21 . 1.424(5) ?
    O24 C23 . 1.415(5) ?
    O24 C22 . 1.421(4) ?
    N11 C133 . 1.451(6) ?
    N11 C132 . 1.451(7) ?
    N12 C135 . 1.456(6) ?
    N12 C134 . 1.465(6) ?
    N21 C233 . 1.458(6) ?
    N21 C232 . 1.467(6) ?
    N22 C234 . 1.426(7) ?
    N22 C235 . 1.442(7) ?
    C11 C12 . 1.547(6) ?
    C11 C16 . 1.561(5) ?
    C11 H11A . 1.0000 ?
    C12 C119 . 1.578(6) ?
    C12 H12I . 1.0000 ?
    C13 C15 . 1.490(7) ?
    C13 C14 . 1.533(8) ?
    C14 H14A . 0.9800 ?
    C14 H14B . 0.9800 ?
    C14 H14C . 0.9800 ?
    C15 H15A . 0.9800 ?
    C15 H15B . 0.9800 ?
    C15 H15C . 0.9800 ?
    C16 C17 . 1.530(6) ?
    C16 C113 . 1.552(6) ?
    C17 C112 . 1.400(6) ?
    C17 C18 . 1.402(6) ?
    C18 C19 . 1.391(6) ?
    C18 H18A . 0.9500 ?
    C19 C110 . 1.373(7) ?
    C19 H19A . 0.9500 ?
    C21 C22 . 1.557(5) ?
    C21 C26 . 1.565(5) ?
    C21 H21I . 1.0000 ?
    C22 C219 . 1.572(5) ?
    C22 H22A . 1.0000 ?
    C23 C25 . 1.487(9) ?
    C23 C24 . 1.493(8) ?
    C24 H24A . 0.9800 ?
    C24 H24B . 0.9800 ?
    C24 H24C . 0.9800 ?
    C25 H25A . 0.9800 ?
    C25 H25B . 0.9800 ?
    C25 H25C . 0.9800 ?
    C26 C213 . 1.526(5) ?
    C26 C27 . 1.557(6) ?
    C27 C28 . 1.379(6) ?
    C27 C212 . 1.393(6) ?
    C28 C29 . 1.389(7) ?
    C28 H28A . 0.9500 ?
    C29 C210 . 1.380(7) ?
    C29 H29A . 0.9500 ?
    C110 C111 . 1.369(7) ?
    C110 H11D . 0.9500 ?
    C111 C112 . 1.394(6) ?
    C111 H11C . 0.9500 ?
    C112 H11B . 0.9500 ?
    C113 C118 . 1.376(6) ?
    C113 C114 . 1.394(6) ?
    C114 C115 . 1.405(7) ?
    C114 H11E . 0.9500 ?
    C115 C116 . 1.370(8) ?
    C115 H11F . 0.9500 ?
    C116 C117 . 1.364(7) ?
    C116 H11G . 0.9500 ?
    C117 C118 . 1.417(6) ?
    C117 H11H . 0.9500 ?
    C118 H11I . 0.9500 ?
    C119 C120 . 1.529(5) ?
    C119 C126 . 1.551(6) ?
    C120 C125 . 1.387(6) ?
    C120 C121 . 1.396(6) ?
    C121 C122 . 1.384(6) ?
    C121 H12H . 0.9500 ?
    C122 C123 . 1.373(7) ?
    C122 H12G . 0.9500 ?
    C123 C124 . 1.391(7) ?
    C123 H12F . 0.9500 ?
    C124 C125 . 1.371(6) ?
    C124 H12E . 0.9500 ?
    C125 H12D . 0.9500 ?
    C126 C127 . 1.388(6) ?
    C126 C131 . 1.392(6) ?
    C127 C128 . 1.394(6) ?
    C127 H12C . 0.9500 ?
    C128 C129 . 1.378(7) ?
    C128 H12B . 0.9500 ?
    C129 C130 . 1.384(7) ?
    C129 H12A . 0.9500 ?
    C130 C131 . 1.391(6) ?
    C130 H13B . 0.9500 ?
    C131 H13A . 0.9500 ?
    C132 H13L . 0.9800 ?
    C132 H13M . 0.9800 ?
    C132 H13N . 0.9800 ?
    C133 H13I . 0.9800 ?
    C133 H13J . 0.9800 ?
    C133 H13K . 0.9800 ?
    C134 H13F . 0.9800 ?
    C134 H13G . 0.9800 ?
    C134 H13H . 0.9800 ?
    C135 H13C . 0.9800 ?
    C135 H13D . 0.9800 ?
    C135 H13E . 0.9800 ?
    C210 C211 . 1.381(6) ?
    C210 H21A . 0.9500 ?
    C211 C212 . 1.386(6) ?
    C211 H21B . 0.9500 ?
    C212 H21C . 0.9500 ?
    C213 C214 . 1.381(6) ?
    C213 C218 . 1.395(6) ?
    C214 C215 . 1.397(6) ?
    C214 H21H . 0.9500 ?
    C215 C216 . 1.350(8) ?
    C215 H21G . 0.9500 ?
    C216 C217 . 1.369(8) ?
    C216 H21F . 0.9500 ?
    C217 C218 . 1.399(6) ?
    C217 H21E . 0.9500 ?
    C218 H21D . 0.9500 ?
    C219 C226 . 1.528(5) ?
    C219 C220 . 1.546(5) ?
    C220 C225 . 1.384(6) ?
    C220 C221 . 1.410(6) ?
    C221 C222 . 1.387(6) ?
    C221 H22E . 0.9500 ?
    C222 C223 . 1.390(7) ?
    C222 H22F . 0.9500 ?
    C223 C224 . 1.391(7) ?
    C223 H22G . 0.9500 ?
    C224 C225 . 1.394(6) ?
    C224 H22H . 0.9500 ?
    C225 H22I . 0.9500 ?
    C226 C227 . 1.394(6) ?
    C226 C231 . 1.397(6) ?
    C227 C228 . 1.385(7) ?
    C227 H22D . 0.9500 ?
    C228 C229 . 1.369(8) ?
    C228 H22C . 0.9500 ?
    C229 C230 . 1.377(8) ?
    C229 H22B . 0.9500 ?
    C230 C231 . 1.399(6) ?
    C230 H23B . 0.9500 ?
    C231 H23A . 0.9500 ?
    C232 H23J . 0.9800 ?
    C232 H23M . 0.9800 ?
    C232 H23N . 0.9800 ?
    C233 H23K . 0.9800 ?
    C233 H23L . 0.9800 ?
    C233 H23I . 0.9800 ?
    C234 H23C . 0.9800 ?
    C234 H23D . 0.9800 ?
    C234 H23E . 0.9800 ?
    C235 H23F . 0.9800 ?
    C235 H23G . 0.9800 ?
    C235 H23H . 0.9800 ?
loop_
    _geom_angle_atom_site_label_1
    _geom_angle_atom_site_label_2
    _geom_angle_atom_site_label_3
    _geom_angle_site_symmetry_1
    _geom_angle_site_symmetry_3
    _geom_angle
    _geom_angle_publ_flag
    O11 Ti1 O12 . . 100.16(12) ?
    O11 Ti1 N11 . . 108.59(16) ?
    O12 Ti1 N11 . . 112.09(15) ?
    O11 Ti1 N12 . . 113.36(15) ?
    O12 Ti1 N12 . . 111.68(16) ?
    N11 Ti1 N12 . . 110.56(17) ?
    O22 Ti2 O21 . . 101.36(12) ?
    O22 Ti2 N22 . . 111.83(15) ?
    O21 Ti2 N22 . . 112.64(17) ?
    O22 Ti2 N21 . . 113.16(15) ?
    O21 Ti2 N21 . . 110.05(15) ?
    N22 Ti2 N21 . . 107.80(17) ?
    C16 O11 Ti1 . . 147.8(2) ?
    C119 O12 Ti1 . . 141.5(2) ?
    C13 O13 C11 . . 110.8(3) ?
    C12 O14 C13 . . 110.6(3) ?
    C26 O21 Ti2 . . 146.7(2) ?
    C219 O22 Ti2 . . 142.3(2) ?
    C23 O23 C21 . . 111.7(3) ?
    C23 O24 C22 . . 111.1(3) ?
    C133 N11 C132 . . 113.2(4) ?
    C133 N11 Ti1 . . 115.7(3) ?
    C132 N11 Ti1 . . 130.4(3) ?
    C135 N12 C134 . . 110.5(4) ?
    C135 N12 Ti1 . . 121.5(3) ?
    C134 N12 Ti1 . . 128.0(3) ?
    C233 N21 C232 . . 110.7(4) ?
    C233 N21 Ti2 . . 126.5(3) ?
    C232 N21 Ti2 . . 122.8(3) ?
    C234 N22 C235 . . 112.3(4) ?
    C234 N22 Ti2 . . 123.3(4) ?
    C235 N22 Ti2 . . 124.3(4) ?
    O13 C11 C12 . . 104.2(3) ?
    O13 C11 C16 . . 108.3(3) ?
    C12 C11 C16 . . 116.8(3) ?
    O13 C11 H11A . . 109.1 ?
    C12 C11 H11A . . 109.1 ?
    C16 C11 H11A . . 109.1 ?
    O14 C12 C11 . . 104.7(3) ?
    O14 C12 C119 . . 108.8(3) ?
    C11 C12 C119 . . 115.9(3) ?
    O14 C12 H12I . . 109.1 ?
    C11 C12 H12I . . 109.1 ?
    C119 C12 H12I . . 109.1 ?
    O13 C13 O14 . . 106.7(3) ?
    O13 C13 C15 . . 109.2(5) ?
    O14 C13 C15 . . 109.0(4) ?
    O13 C13 C14 . . 107.5(4) ?
    O14 C13 C14 . . 107.8(4) ?
    C15 C13 C14 . . 116.3(6) ?
    C13 C14 H14A . . 109.5 ?
    C13 C14 H14B . . 109.5 ?
    H14A C14 H14B . . 109.5 ?
    C13 C14 H14C . . 109.5 ?
    H14A C14 H14C . . 109.5 ?
    H14B C14 H14C . . 109.5 ?
    C13 C15 H15A . . 109.5 ?
    C13 C15 H15B . . 109.5 ?
    H15A C15 H15B . . 109.5 ?
    C13 C15 H15C . . 109.5 ?
    H15A C15 H15C . . 109.5 ?
    H15B C15 H15C . . 109.5 ?
    O11 C16 C17 . . 108.7(3) ?
    O11 C16 C113 . . 107.3(3) ?
    C17 C16 C113 . . 108.5(3) ?
    O11 C16 C11 . . 107.2(3) ?
    C17 C16 C11 . . 113.0(3) ?
    C113 C16 C11 . . 111.9(3) ?
    C112 C17 C18 . . 117.8(4) ?
    C112 C17 C16 . . 121.2(4) ?
    C18 C17 C16 . . 121.0(4) ?
    C19 C18 C17 . . 120.2(4) ?
    C19 C18 H18A . . 119.9 ?
    C17 C18 H18A . . 119.9 ?
    C110 C19 C18 . . 121.0(5) ?
    C110 C19 H19A . . 119.5 ?
    C18 C19 H19A . . 119.5 ?
    O23 C21 C22 . . 103.4(3) ?
    O23 C21 C26 . . 109.2(3) ?
    C22 C21 C26 . . 116.4(3) ?
    O23 C21 H21I . . 109.2 ?
    C22 C21 H21I . . 109.2 ?
    C26 C21 H21I . . 109.2 ?
    O24 C22 C21 . . 104.5(3) ?
    O24 C22 C219 . . 108.6(3) ?
    C21 C22 C219 . . 116.7(3) ?
    O24 C22 H22A . . 108.9 ?
    C21 C22 H22A . . 108.9 ?
    C219 C22 H22A . . 108.9 ?
    O23 C23 O24 . . 107.0(3) ?
    O23 C23 C25 . . 108.1(5) ?
    O24 C23 C25 . . 109.0(5) ?
    O23 C23 C24 . . 108.6(5) ?
    O24 C23 C24 . . 109.0(5) ?
    C25 C23 C24 . . 114.9(7) ?
    C23 C24 H24A . . 109.5 ?
    C23 C24 H24B . . 109.5 ?
    H24A C24 H24B . . 109.5 ?
    C23 C24 H24C . . 109.5 ?
    H24A C24 H24C . . 109.5 ?
    H24B C24 H24C . . 109.5 ?
    C23 C25 H25A . . 109.5 ?
    C23 C25 H25B . . 109.5 ?
    H25A C25 H25B . . 109.5 ?
    C23 C25 H25C . . 109.5 ?
    H25A C25 H25C . . 109.5 ?
    H25B C25 H25C . . 109.5 ?
    O21 C26 C213 . . 109.8(3) ?
    O21 C26 C27 . . 107.0(3) ?
    C213 C26 C27 . . 108.3(3) ?
    O21 C26 C21 . . 106.8(3) ?
    C213 C26 C21 . . 112.8(3) ?
    C27 C26 C21 . . 111.8(3) ?
    C28 C27 C212 . . 118.2(4) ?
    C28 C27 C26 . . 117.6(4) ?
    C212 C27 C26 . . 124.1(3) ?
    C27 C28 C29 . . 121.2(4) ?
    C27 C28 H28A . . 119.4 ?
    C29 C28 H28A . . 119.4 ?
    C210 C29 C28 . . 120.2(4) ?
    C210 C29 H29A . . 119.9 ?
    C28 C29 H29A . . 119.9 ?
    C111 C110 C19 . . 119.7(4) ?
    C111 C110 H11D . . 120.1 ?
    C19 C110 H11D . . 120.1 ?
    C110 C111 C112 . . 120.4(4) ?
    C110 C111 H11C . . 119.8 ?
    C112 C111 H11C . . 119.8 ?
    C111 C112 C17 . . 120.8(4) ?
    C111 C112 H11B . . 119.6 ?
    C17 C112 H11B . . 119.6 ?
    C118 C113 C114 . . 119.9(4) ?
    C118 C113 C16 . . 123.0(4) ?
    C114 C113 C16 . . 117.1(4) ?
    C113 C114 C115 . . 119.4(5) ?
    C113 C114 H11E . . 120.3 ?
    C115 C114 H11E . . 120.3 ?
    C116 C115 C114 . . 120.1(5) ?
    C116 C115 H11F . . 120.0 ?
    C114 C115 H11F . . 120.0 ?
    C117 C116 C115 . . 121.2(5) ?
    C117 C116 H11G . . 119.4 ?
    C115 C116 H11G . . 119.4 ?
    C116 C117 C118 . . 119.3(5) ?
    C116 C117 H11H . . 120.4 ?
    C118 C117 H11H . . 120.4 ?
    C113 C118 C117 . . 120.1(4) ?
    C113 C118 H11I . . 119.9 ?
    C117 C118 H11I . . 119.9 ?
    O12 C119 C120 . . 109.8(3) ?
    O12 C119 C126 . . 107.8(3) ?
    C120 C119 C126 . . 109.0(3) ?
    O12 C119 C12 . . 106.5(3) ?
    C120 C119 C12 . . 111.7(3) ?
    C126 C119 C12 . . 112.0(3) ?
    C125 C120 C121 . . 117.6(4) ?
    C125 C120 C119 . . 122.3(4) ?
    C121 C120 C119 . . 120.1(3) ?
    C122 C121 C120 . . 120.6(4) ?
    C122 C121 H12H . . 119.7 ?
    C120 C121 H12H . . 119.7 ?
    C123 C122 C121 . . 120.8(4) ?
    C123 C122 H12G . . 119.6 ?
    C121 C122 H12G . . 119.6 ?
    C122 C123 C124 . . 119.3(4) ?
    C122 C123 H12F . . 120.4 ?
    C124 C123 H12F . . 120.4 ?
    C125 C124 C123 . . 119.7(4) ?
    C125 C124 H12E . . 120.1 ?
    C123 C124 H12E . . 120.1 ?
    C124 C125 C120 . . 122.0(4) ?
    C124 C125 H12D . . 119.0 ?
    C120 C125 H12D . . 119.0 ?
    C127 C126 C131 . . 119.0(4) ?
    C127 C126 C119 . . 124.6(4) ?
    C131 C126 C119 . . 116.4(4) ?
    C126 C127 C128 . . 119.5(4) ?
    C126 C127 H12C . . 120.2 ?
    C128 C127 H12C . . 120.2 ?
    C129 C128 C127 . . 121.3(5) ?
    C129 C128 H12B . . 119.3 ?
    C127 C128 H12B . . 119.3 ?
    C128 C129 C130 . . 119.4(4) ?
    C128 C129 H12A . . 120.3 ?
    C130 C129 H12A . . 120.3 ?
    C129 C130 C131 . . 119.8(4) ?
    C129 C130 H13B . . 120.1 ?
    C131 C130 H13B . . 120.1 ?
    C130 C131 C126 . . 121.0(4) ?
    C130 C131 H13A . . 119.5 ?
    C126 C131 H13A . . 119.5 ?
    N11 C132 H13L . . 109.5 ?
    N11 C132 H13M . . 109.5 ?
    H13L C132 H13M . . 109.5 ?
    N11 C132 H13N . . 109.5 ?
    H13L C132 H13N . . 109.5 ?
    H13M C132 H13N . . 109.5 ?
    N11 C133 H13I . . 109.5 ?
    N11 C133 H13J . . 109.5 ?
    H13I C133 H13J . . 109.5 ?
    N11 C133 H13K . . 109.5 ?
    H13I C133 H13K . . 109.5 ?
    H13J C133 H13K . . 109.5 ?
    N12 C134 H13F . . 109.5 ?
    N12 C134 H13G . . 109.5 ?
    H13F C134 H13G . . 109.5 ?
    N12 C134 H13H . . 109.5 ?
    H13F C134 H13H . . 109.5 ?
    H13G C134 H13H . . 109.5 ?
    N12 C135 H13C . . 109.5 ?
    N12 C135 H13D . . 109.5 ?
    H13C C135 H13D . . 109.5 ?
    N12 C135 H13E . . 109.5 ?
    H13C C135 H13E . . 109.5 ?
    H13D C135 H13E . . 109.5 ?
    C29 C210 C211 . . 119.3(4) ?
    C29 C210 H21A . . 120.4 ?
    C211 C210 H21A . . 120.4 ?
    C210 C211 C212 . . 120.3(4) ?
    C210 C211 H21B . . 119.9 ?
    C212 C211 H21B . . 119.9 ?
    C211 C212 C27 . . 120.9(4) ?
    C211 C212 H21C . . 119.6 ?
    C27 C212 H21C . . 119.6 ?
    C214 C213 C218 . . 118.1(4) ?
    C214 C213 C26 . . 121.0(4) ?
    C218 C213 C26 . . 120.9(4) ?
    C213 C214 C215 . . 119.9(5) ?
    C213 C214 H21H . . 120.0 ?
    C215 C214 H21H . . 120.0 ?
    C216 C215 C214 . . 121.5(5) ?
    C216 C215 H21G . . 119.3 ?
    C214 C215 H21G . . 119.3 ?
    C215 C216 C217 . . 120.0(4) ?
    C215 C216 H21F . . 120.0 ?
    C217 C216 H21F . . 120.0 ?
    C216 C217 C218 . . 119.7(5) ?
    C216 C217 H21E . . 120.2 ?
    C218 C217 H21E . . 120.2 ?
    C213 C218 C217 . . 120.8(5) ?
    C213 C218 H21D . . 119.6 ?
    C217 C218 H21D . . 119.6 ?
    O22 C219 C226 . . 109.7(3) ?
    O22 C219 C220 . . 106.5(3) ?
    C226 C219 C220 . . 110.1(3) ?
    O22 C219 C22 . . 106.4(3) ?
    C226 C219 C22 . . 112.3(3) ?
    C220 C219 C22 . . 111.6(3) ?
    C225 C220 C221 . . 119.2(4) ?
    C225 C220 C219 . . 124.3(4) ?
    C221 C220 C219 . . 116.5(4) ?
    C222 C221 C220 . . 120.4(4) ?
    C222 C221 H22E . . 119.8 ?
    C220 C221 H22E . . 119.8 ?
    C221 C222 C223 . . 120.5(4) ?
    C221 C222 H22F . . 119.7 ?
    C223 C222 H22F . . 119.7 ?
    C222 C223 C224 . . 118.7(4) ?
    C222 C223 H22G . . 120.6 ?
    C224 C223 H22G . . 120.6 ?
    C223 C224 C225 . . 121.4(4) ?
    C223 C224 H22H . . 119.3 ?
    C225 C224 H22H . . 119.3 ?
    C220 C225 C224 . . 119.7(4) ?
    C220 C225 H22I . . 120.1 ?
    C224 C225 H22I . . 120.1 ?
    C227 C226 C231 . . 118.6(4) ?
    C227 C226 C219 . . 120.6(4) ?
    C231 C226 C219 . . 120.8(4) ?
    C228 C227 C226 . . 119.7(5) ?
    C228 C227 H22D . . 120.1 ?
    C226 C227 H22D . . 120.1 ?
    C229 C228 C227 . . 121.5(5) ?
    C229 C228 H22C . . 119.2 ?
    C227 C228 H22C . . 119.2 ?
    C228 C229 C230 . . 119.8(5) ?
    C228 C229 H22B . . 120.1 ?
    C230 C229 H22B . . 120.1 ?
    C229 C230 C231 . . 119.6(5) ?
    C229 C230 H23B . . 120.2 ?
    C231 C230 H23B . . 120.2 ?
    C226 C231 C230 . . 120.7(5) ?
    C226 C231 H23A . . 119.7 ?
    C230 C231 H23A . . 119.7 ?
    N21 C232 H23J . . 109.5 ?
    N21 C232 H23M . . 109.5 ?
    H23J C232 H23M . . 109.5 ?
    N21 C232 H23N . . 109.5 ?
    H23J C232 H23N . . 109.5 ?
    H23M C232 H23N . . 109.5 ?
    N21 C233 H23K . . 109.5 ?
    N21 C233 H23L . . 109.5 ?
    H23K C233 H23L . . 109.5 ?
    N21 C233 H23I . . 109.5 ?
    H23K C233 H23I . . 109.5 ?
    H23L C233 H23I . . 109.5 ?
    N22 C234 H23C . . 109.5 ?
    N22 C234 H23D . . 109.5 ?
    H23C C234 H23D . . 109.5 ?
    N22 C234 H23E . . 109.5 ?
    H23C C234 H23E . . 109.5 ?
    H23D C234 H23E . . 109.5 ?
    N22 C235 H23F . . 109.5 ?
    N22 C235 H23G . . 109.5 ?
    H23F C235 H23G . . 109.5 ?
    N22 C235 H23H . . 109.5 ?
    H23F C235 H23H . . 109.5 ?
    H23G C235 H23H . . 109.5 ?
loop_
    _geom_torsion_atom_site_label_1
    _geom_torsion_atom_site_label_2
    _geom_torsion_atom_site_label_3
    _geom_torsion_atom_site_label_4
    _geom_torsion_site_symmetry_1
    _geom_torsion_site_symmetry_2
    _geom_torsion_site_symmetry_3
    _geom_torsion_site_symmetry_4
    _geom_torsion
    _geom_torsion_publ_flag
    O12 Ti1 O11 C16 . . . . 1.0(5) ?
    N11 Ti1 O11 C16 . . . . 118.6(5) ?
    N12 Ti1 O11 C16 . . . . -118.1(5) ?
    O11 Ti1 O12 C119 . . . . -41.3(4) ?
    N11 Ti1 O12 C119 . . . . -156.3(4) ?
    N12 Ti1 O12 C119 . . . . 79.0(4) ?
    O22 Ti2 O21 C26 . . . . 7.9(5) ?
    N22 Ti2 O21 C26 . . . . 127.6(5) ?
    N21 Ti2 O21 C26 . . . . -112.1(5) ?
    O21 Ti2 O22 C219 . . . . -40.2(4) ?
    N22 Ti2 O22 C219 . . . . -160.5(4) ?
    N21 Ti2 O22 C219 . . . . 77.6(4) ?
    O11 Ti1 N11 C133 . . . . -176.3(4) ?
    O12 Ti1 N11 C133 . . . . -66.6(4) ?
    N12 Ti1 N11 C133 . . . . 58.7(4) ?
    O11 Ti1 N11 C132 . . . . -7.3(4) ?
    O12 Ti1 N11 C132 . . . . 102.4(4) ?
    N12 Ti1 N11 C132 . . . . -132.2(4) ?
    O11 Ti1 N12 C135 . . . . 66.9(4) ?
    O12 Ti1 N12 C135 . . . . -45.3(4) ?
    N11 Ti1 N12 C135 . . . . -170.9(3) ?
    O11 Ti1 N12 C134 . . . . -115.8(4) ?
    O12 Ti1 N12 C134 . . . . 132.0(4) ?
    N11 Ti1 N12 C134 . . . . 6.4(4) ?
    O22 Ti2 N21 C233 . . . . 146.6(4) ?
    O21 Ti2 N21 C233 . . . . -100.8(4) ?
    N22 Ti2 N21 C233 . . . . 22.4(4) ?
    O22 Ti2 N21 C232 . . . . -36.8(4) ?
    O21 Ti2 N21 C232 . . . . 75.7(4) ?
    N22 Ti2 N21 C232 . . . . -161.1(4) ?
    O22 Ti2 N22 C234 . . . . 150.2(5) ?
    O21 Ti2 N22 C234 . . . . 36.8(6) ?
    N21 Ti2 N22 C234 . . . . -84.8(6) ?
    O22 Ti2 N22 C235 . . . . -33.8(4) ?
    O21 Ti2 N22 C235 . . . . -147.2(4) ?
    N21 Ti2 N22 C235 . . . . 91.2(4) ?
    C13 O13 C11 C12 . . . . -17.6(4) ?
    C13 O13 C11 C16 . . . . -142.5(3) ?
    C13 O14 C12 C11 . . . . -8.2(4) ?
    C13 O14 C12 C119 . . . . -132.7(3) ?
    O13 C11 C12 O14 . . . . 15.4(4) ?
    C16 C11 C12 O14 . . . . 134.7(3) ?
    O13 C11 C12 C119 . . . . 135.2(3) ?
    C16 C11 C12 C119 . . . . -105.5(4) ?
    C11 O13 C13 O14 . . . . 13.0(5) ?
    C11 O13 C13 C15 . . . . 130.7(5) ?
    C11 O13 C13 C14 . . . . -102.4(4) ?
    C12 O14 C13 O13 . . . . -2.3(5) ?
    C12 O14 C13 C15 . . . . -120.1(5) ?
    C12 O14 C13 C14 . . . . 112.9(5) ?
    Ti1 O11 C16 C17 . . . . 120.4(4) ?
    Ti1 O11 C16 C113 . . . . -122.4(5) ?
    Ti1 O11 C16 C11 . . . . -2.1(6) ?
    O13 C11 C16 O11 . . . . 170.5(3) ?
    C12 C11 C16 O11 . . . . 53.4(4) ?
    O13 C11 C16 C17 . . . . 50.7(4) ?
    C12 C11 C16 C17 . . . . -66.4(4) ?
    O13 C11 C16 C113 . . . . -72.2(4) ?
    C12 C11 C16 C113 . . . . 170.8(3) ?
    O11 C16 C17 C112 . . . . 163.0(4) ?
    C113 C16 C17 C112 . . . . 46.6(5) ?
    C11 C16 C17 C112 . . . . -78.1(5) ?
    O11 C16 C17 C18 . . . . -15.3(5) ?
    C113 C16 C17 C18 . . . . -131.7(4) ?
    C11 C16 C17 C18 . . . . 103.6(4) ?
    C112 C17 C18 C19 . . . . -0.7(6) ?
    C16 C17 C18 C19 . . . . 177.7(4) ?
    C17 C18 C19 C110 . . . . 0.5(7) ?
    C23 O23 C21 C22 . . . . -13.1(4) ?
    C23 O23 C21 C26 . . . . -137.6(4) ?
    C23 O24 C22 C21 . . . . -11.8(4) ?
    C23 O24 C22 C219 . . . . -137.1(4) ?
    O23 C21 C22 O24 . . . . 14.7(4) ?
    C26 C21 C22 O24 . . . . 134.5(3) ?
    O23 C21 C22 C219 . . . . 134.7(3) ?
    C26 C21 C22 C219 . . . . -105.6(4) ?
    C21 O23 C23 O24 . . . . 6.4(5) ?
    C21 O23 C23 C25 . . . . 123.6(6) ?
    C21 O23 C23 C24 . . . . -111.2(5) ?
    C22 O24 C23 O23 . . . . 4.1(5) ?
    C22 O24 C23 C25 . . . . -112.5(5) ?
    C22 O24 C23 C24 . . . . 121.4(6) ?
    Ti2 O21 C26 C213 . . . . 110.9(4) ?
    Ti2 O21 C26 C27 . . . . -131.7(4) ?
    Ti2 O21 C26 C21 . . . . -11.8(6) ?
    O23 C21 C26 O21 . . . . 174.4(3) ?
    C22 C21 C26 O21 . . . . 57.8(4) ?
    O23 C21 C26 C213 . . . . 53.6(4) ?
    C22 C21 C26 C213 . . . . -63.1(4) ?
    O23 C21 C26 C27 . . . . -68.8(4) ?
    C22 C21 C26 C27 . . . . 174.6(3) ?
    O21 C26 C27 C28 . . . . -39.7(5) ?
    C213 C26 C27 C28 . . . . 78.7(4) ?
    C21 C26 C27 C28 . . . . -156.3(4) ?
    O21 C26 C27 C212 . . . . 144.5(4) ?
    C213 C26 C27 C212 . . . . -97.1(4) ?
    C21 C26 C27 C212 . . . . 27.8(5) ?
    C212 C27 C28 C29 . . . . -1.7(6) ?
    C26 C27 C28 C29 . . . . -177.8(4) ?
    C27 C28 C29 C210 . . . . 2.1(8) ?
    C18 C19 C110 C111 . . . . -0.1(7) ?
    C19 C110 C111 C112 . . . . -0.1(7) ?
    C110 C111 C112 C17 . . . . -0.1(7) ?
    C18 C17 C112 C111 . . . . 0.5(6) ?
    C16 C17 C112 C111 . . . . -177.8(4) ?
    O11 C16 C113 C118 . . . . 139.3(4) ?
    C17 C16 C113 C118 . . . . -103.4(4) ?
    C11 C16 C113 C118 . . . . 21.9(5) ?
    O11 C16 C113 C114 . . . . -43.5(5) ?
    C17 C16 C113 C114 . . . . 73.9(5) ?
    C11 C16 C113 C114 . . . . -160.8(4) ?
    C118 C113 C114 C115 . . . . -0.6(7) ?
    C16 C113 C114 C115 . . . . -178.0(4) ?
    C113 C114 C115 C116 . . . . 0.1(8) ?
    C114 C115 C116 C117 . . . . 0.4(8) ?
    C115 C116 C117 C118 . . . . -0.4(8) ?
    C114 C113 C118 C117 . . . . 0.6(7) ?
    C16 C113 C118 C117 . . . . 177.8(4) ?
    C116 C117 C118 C113 . . . . -0.1(7) ?
    Ti1 O12 C119 C120 . . . . 142.8(3) ?
    Ti1 O12 C119 C126 . . . . -98.6(4) ?
    Ti1 O12 C119 C12 . . . . 21.7(6) ?
    O14 C12 C119 O12 . . . . 174.9(3) ?
    C11 C12 C119 O12 . . . . 57.3(4) ?
    O14 C12 C119 C120 . . . . 55.1(4) ?
    C11 C12 C119 C120 . . . . -62.5(4) ?
    O14 C12 C119 C126 . . . . -67.5(4) ?
    C11 C12 C119 C126 . . . . 174.9(3) ?
    O12 C119 C120 C125 . . . . 158.1(4) ?
    C126 C119 C120 C125 . . . . 40.2(5) ?
    C12 C119 C120 C125 . . . . -84.1(4) ?
    O12 C119 C120 C121 . . . . -22.4(5) ?
    C126 C119 C120 C121 . . . . -140.3(4) ?
    C12 C119 C120 C121 . . . . 95.5(4) ?
    C125 C120 C121 C122 . . . . -0.3(6) ?
    C119 C120 C121 C122 . . . . -179.9(4) ?
    C120 C121 C122 C123 . . . . -0.3(6) ?
    C121 C122 C123 C124 . . . . 0.7(7) ?
    C122 C123 C124 C125 . . . . -0.4(7) ?
    C123 C124 C125 C120 . . . . -0.3(7) ?
    C121 C120 C125 C124 . . . . 0.6(6) ?
    C119 C120 C125 C124 . . . . -179.8(4) ?
    O12 C119 C126 C127 . . . . 131.3(4) ?
    C120 C119 C126 C127 . . . . -109.6(4) ?
    C12 C119 C126 C127 . . . . 14.5(5) ?
    O12 C119 C126 C131 . . . . -49.1(4) ?
    C120 C119 C126 C131 . . . . 70.0(4) ?
    C12 C119 C126 C131 . . . . -165.9(3) ?
    C131 C126 C127 C128 . . . . -1.3(6) ?
    C119 C126 C127 C128 . . . . 178.3(4) ?
    C126 C127 C128 C129 . . . . 0.8(7) ?
    C127 C128 C129 C130 . . . . -0.5(7) ?
    C128 C129 C130 C131 . . . . 0.6(7) ?
    C129 C130 C131 C126 . . . . -1.1(6) ?
    C127 C126 C131 C130 . . . . 1.5(6) ?
    C119 C126 C131 C130 . . . . -178.1(4) ?
    C28 C29 C210 C211 . . . . -1.1(8) ?
    C29 C210 C211 C212 . . . . -0.2(7) ?
    C210 C211 C212 C27 . . . . 0.6(7) ?
    C28 C27 C212 C211 . . . . 0.3(6) ?
    C26 C27 C212 C211 . . . . 176.2(4) ?
    O21 C26 C213 C214 . . . . -18.9(5) ?
    C27 C26 C213 C214 . . . . -135.5(4) ?
    C21 C26 C213 C214 . . . . 100.2(4) ?
    O21 C26 C213 C218 . . . . 161.0(4) ?
    C27 C26 C213 C218 . . . . 44.4(5) ?
    C21 C26 C213 C218 . . . . -79.9(5) ?
    C218 C213 C214 C215 . . . . 1.1(6) ?
    C26 C213 C214 C215 . . . . -179.0(4) ?
    C213 C214 C215 C216 . . . . -0.1(7) ?
    C214 C215 C216 C217 . . . . -1.2(7) ?
    C215 C216 C217 C218 . . . . 1.3(8) ?
    C214 C213 C218 C217 . . . . -0.9(7) ?
    C26 C213 C218 C217 . . . . 179.1(4) ?
    C216 C217 C218 C213 . . . . -0.2(8) ?
    Ti2 O22 C219 C226 . . . . 141.9(3) ?
    Ti2 O22 C219 C220 . . . . -99.0(4) ?
    Ti2 O22 C219 C22 . . . . 20.1(5) ?
    O24 C22 C219 O22 . . . . 174.3(3) ?
    C21 C22 C219 O22 . . . . 56.5(4) ?
    O24 C22 C219 C226 . . . . 54.3(4) ?
    C21 C22 C219 C226 . . . . -63.5(4) ?
    O24 C22 C219 C220 . . . . -70.0(4) ?
    C21 C22 C219 C220 . . . . 172.3(3) ?
    O22 C219 C220 C225 . . . . 130.9(4) ?
    C226 C219 C220 C225 . . . . -110.3(4) ?
    C22 C219 C220 C225 . . . . 15.2(5) ?
    O22 C219 C220 C221 . . . . -49.1(4) ?
    C226 C219 C220 C221 . . . . 69.7(4) ?
    C22 C219 C220 C221 . . . . -164.8(3) ?
    C225 C220 C221 C222 . . . . -1.9(6) ?
    C219 C220 C221 C222 . . . . 178.1(4) ?
    C220 C221 C222 C223 . . . . 0.4(7) ?
    C221 C222 C223 C224 . . . . 1.0(7) ?
    C222 C223 C224 C225 . . . . -0.8(8) ?
    C221 C220 C225 C224 . . . . 2.0(6) ?
    C219 C220 C225 C224 . . . . -178.0(4) ?
    C223 C224 C225 C220 . . . . -0.7(8) ?
    O22 C219 C226 C227 . . . . -20.6(5) ?
    C220 C219 C226 C227 . . . . -137.5(4) ?
    C22 C219 C226 C227 . . . . 97.5(4) ?
    O22 C219 C226 C231 . . . . 159.3(4) ?
    C220 C219 C226 C231 . . . . 42.5(5) ?
    C22 C219 C226 C231 . . . . -82.5(5) ?
    C231 C226 C227 C228 . . . . -0.2(6) ?
    C219 C226 C227 C228 . . . . 179.8(4) ?
    C226 C227 C228 C229 . . . . 1.3(7) ?
    C227 C228 C229 C230 . . . . -1.0(8) ?
    C228 C229 C230 C231 . . . . -0.3(8) ?
    C227 C226 C231 C230 . . . . -1.2(7) ?
    C219 C226 C231 C230 . . . . 178.9(4) ?
    C229 C230 C231 C226 . . . . 1.4(7) ?
data_global
_journal_date_recd_electronic     2012-01-10
_journal_date_accepted     2012-01-23
_journal_name_full     'Acta Crystallographica, Section E'
_journal_year     2012
_journal_volume     68
_journal_issue      2
_journal_page_first     m217
_journal_page_last     m217
_journal_paper_category     QM
_journal_paper_doi     10.1107/S1600536812002929
_journal_coeditor_code     YK2040
_publ_contact_author_name     'Tanski, Joseph M.'
_publ_contact_author_address
;
Department of Chemistry
Vassar College
Poughkeepsie
NY 12604
USA
;
_publ_contact_author_email     jotanski@vassar.edu
_publ_contact_author_fax     845-437-5732
_publ_contact_author_phone     845-437-5731
_publ_section_title
;\
[(4<i>R</i>,5<i>R</i>)-(2,2-Dimethyl-1,3-dioxolane-4,5-\
diyl)bis(diphenylmethanolato)]-\k^2^<i>O</i>:<i>O</i>']bis(<i>N</i>-\
methylmethanaminato)titanium(IV)
;
loop_
    _publ_author_name
    _publ_author_footnote
    _publ_author_address
    'Roteta, Leslie' .
;
Department of Chemistry
Vassar College
Poughkeepsie
NY 12604
USA
;
    'Tanski, Joseph M.' .
;
Department of Chemistry
Vassar College
Poughkeepsie
NY 12604
USA
;
