# Supplementary material for: [(4R,5R)-(2,2-Dimethyl-1,3-dioxolane-4,5-di­yl)bis­(diphenyl­methano­lato)-κ2 O:O′]bis(N-methyl­methanamin­ato)titanium(IV)
Source: Acta Crystallogr Sect E Struct Rep Online. 2012 Jan 26;68(Pt 2):m217. doi: 10.1107/S1600536812002929 (PMC3274933; doi:10.1107/S1600536812002929)
Supplement: Supplementary file 2 [file e-68-0m217-Isup2.hkl]

# 
# h,k,l, Fc-squared, Fo-squared, sigma(Fo-squared) and status flag 
# 
data_I
_shelx_title ' LR1049Ti in P2(1)' 
_shelx_refln_list_code          4 
_shelx_F_calc_maximum      277.22 
_exptl_crystal_F_000      1272.00 
_reflns_d_resolution_high  0.7397 
 
loop_ 
 _symmetry_equiv_pos_as_xyz 
 'x, y, z' 
 '-x, y+1/2, -z' 
 
_cell_length_a     9.4932 
_cell_length_b    21.4059 
_cell_length_c    15.7431 
_cell_angle_alpha  90.000 
_cell_angle_beta   93.562 
_cell_angle_gamma  90.000 
 
_shelx_F_squared_multiplier     1.000 
 
loop_ 
 _refln_index_h 
 _refln_index_k 
 _refln_index_l 
 _refln_F_squared_calc 
 _refln_F_squared_meas 
 _refln_F_squared_sigma 
 _refln_observed_status 
   1 -28   0        8.50       -3.82     59.20 o 
   2 -28   0      123.67      147.23     57.76 o 
   3 -28   0      139.84      209.97     57.77 o 
   1 -27   0        2.94      -47.26     47.26 o 
   2 -27   0      148.34       86.41     50.63 o 
   3 -27   0       96.88      144.34     52.61 o 
   4 -27   0       85.96      233.93     59.40 o 
   0 -26   0      262.08      299.80     86.88 o 
   1 -26   0      166.88      277.09     67.31 o 
   2 -26   0        5.68      -36.76     37.81 o 
   3 -26   0       73.03       67.95     45.89 o 
   4 -26   0      418.50      500.18     69.50 o 
   5 -26   0       30.82      147.99     73.52 o 
   1 -25   0      166.67      194.12     75.90 o 
   2 -25   0      119.21      108.63     42.47 o 
   3 -25   0       73.95       64.50     47.26 o 
   4 -25   0        7.26       28.58     40.44 o 
   5 -25   0      108.33      158.24     56.81 o 
   6 -25   0      254.72      186.18     77.34 o 
   0 -24   0      894.54     1323.84    222.46 o 
   1 -24   0       46.50        1.71     37.25 o 
   2 -24   0      228.15      207.09     49.90 o 
   3 -24   0      236.23      247.57     51.62 o 
   4 -24   0       46.45       12.81     39.14 o 
   5 -24   0      409.75      467.93    105.02 o 
   6 -24   0       25.69       36.28     63.01 o 
   1 -23   0       96.36      135.32     36.37 o 
   2 -23   0      515.36      654.52     72.09 o 
   3 -23   0       30.55       77.80     39.09 o 
   4 -23   0        7.41        8.93     37.46 o 
   5 -23   0       80.27       66.71     36.58 o 
   6 -23   0      165.74      175.79     43.07 o 
   7 -23   0       35.70       25.59     80.20 o 
   0 -22   0      324.81      299.30     49.62 o 
   1 -22   0      308.36      462.65     47.69 o 
   2 -22   0      293.37      256.27     48.94 o 
   3 -22   0       47.60       33.26     36.97 o 
   4 -22   0       30.12      -28.58     28.58 o 
   5 -22   0      155.79      124.68     53.24 o 
   6 -22   0        0.36      -58.62     58.62 o 
   7 -22   0       18.33       14.25     46.83 o 
   1 -21   0      240.07      233.52     31.40 o 
   2 -21   0      203.07      352.49     51.64 o 
   3 -21   0      195.49      220.08     46.24 o 
   4 -21   0       46.93       17.75     31.00 o 
   5 -21   0      405.68      523.83     57.92 o 
   6 -21   0       26.23       41.02     34.60 o 
   7 -21   0      491.59      547.67     59.35 o 
   8 -21   0      116.13       62.43    142.26 o 
   0 -20   0      739.69      972.98     71.41 o 
   1 -20   0      290.91      283.21     32.03 o 
   2 -20   0      140.56      236.97     44.56 o 
   3 -20   0      548.14      605.45     54.43 o 
   4 -20   0     1147.05     1365.91     72.71 o 
   5 -20   0       61.33       87.12     34.96 o 
   6 -20   0      134.59      110.12     36.73 o 
   7 -20   0      124.36      115.62     39.47 o 
   8 -20   0       90.57      134.39     87.84 o 
   9 -20   0      113.13      128.89     78.29 o 
   1 -19   0       19.11       23.54     20.89 o 
   2 -19   0       19.96       53.64     33.74 o 
   3 -19   0      163.12      163.13     34.09 o 
   4 -19   0      523.81      507.99     50.09 o 
   5 -19   0      188.00      204.61     42.24 o 
   6 -19   0      761.97      978.90     65.95 o 
   7 -19   0       28.86       16.97     32.13 o 
   8 -19   0      379.96      496.42     70.95 o 
   9 -19   0       95.88       55.97     53.52 o 
   0 -18   0     2357.40     2663.68    159.45 o 
   1 -18   0      127.59      133.42     25.02 o 
   2 -18   0        7.52       -2.06     19.48 o 
   3 -18   0      103.17       71.70     40.49 o 
   4 -18   0      293.77      308.66     40.66 o 
   5 -18   0      456.17      464.65     48.61 o 
   6 -18   0      364.65      411.40     47.83 o 
   7 -18   0       20.77       40.41     33.91 o 
   8 -18   0        2.68      -25.94     51.80 o 
   9 -18   0       44.98       75.66     52.87 o 
  10 -18   0       48.41       44.87     74.47 o 
   1 -17   0      956.76     1146.51     69.96 o 
   2 -17   0     1958.52     1892.13     62.68 o 
   3 -17   0      230.32      262.46     36.07 o 
   4 -17   0      279.25      348.05     41.26 o 
   5 -17   0      899.51     1129.56     84.18 o 
   6 -17   0        1.67      -24.35     27.66 o 
   7 -17   0      820.77      892.56     64.12 o 
   8 -17   0      132.34       87.82     37.92 o 
   9 -17   0      172.54      145.78     73.99 o 
  10 -17   0       74.08      115.24     57.64 o 
   0 -16   0     2296.49     2546.05     80.25 o 
   1 -16   0     1687.55     2060.71     55.44 o 
   2 -16   0      731.43      888.04     37.82 o 
   3 -16   0     1686.39     1631.42     70.72 o 
   4 -16   0      592.32      680.28     51.25 o 
   5 -16   0       88.28      139.58     33.02 o 
   6 -16   0      168.00      184.44     37.85 o 
   7 -16   0      133.17      177.38     38.00 o 
   8 -16   0      186.13      120.69     39.01 o 
   9 -16   0       38.34       64.00     37.55 o 
  10 -16   0       39.48       39.76     51.38 o 
   1 -15   0      536.71      612.84     30.51 o 
   2 -15   0     1328.86     1435.51     44.83 o 
   3 -15   0      369.16      461.73     35.97 o 
   4 -15   0     1021.57     1090.23     60.02 o 
   5 -15   0       69.97       19.90     41.82 o 
   6 -15   0      595.42      724.68     96.32 o 
   7 -15   0      277.63      309.67     71.42 o 
   8 -15   0       42.29       23.87     31.37 o 
   9 -15   0       88.22       38.55     55.00 o 
  10 -15   0        1.35       58.02     52.19 o 
   0 -14   0     2331.29     2942.38     83.64 o 
   1 -14   0      518.23      554.34     24.85 o 
   2 -14   0      109.18      117.51     16.87 o 
   3 -14   0      386.71      532.11     29.58 o 
   4 -14   0      195.01      182.73     25.05 o 
   5 -14   0      487.28      680.36     42.68 o 
   6 -14   0       46.38      -21.37     26.39 o 
   7 -14   0      480.89      483.60     49.31 o 
   8 -14   0       27.37       51.26     32.59 o 
   9 -14   0      134.45      120.96     40.74 o 
  10 -14   0        5.50       63.83     39.23 o 
  11 -14   0        5.27       82.11     83.07 o 
   1 -13   0      234.28      242.81     16.56 o 
   2 -13   0     1247.29     1174.75     38.42 o 
   3 -13   0      606.08      649.01     29.92 o 
   4 -13   0      618.83      647.40     38.56 o 
   5 -13   0      128.75      147.49     25.32 o 
   6 -13   0      418.27      414.90     36.49 o 
   7 -13   0       54.72       62.21     25.66 o 
   8 -13   0      327.20      435.94     48.25 o 
   9 -13   0       80.80       58.92     36.30 o 
  10 -13   0       12.92        4.80     35.74 o 
  11 -13   0       36.44       21.96     75.43 o 
   0 -12   0       37.90       69.11     17.03 o 
   1 -12   0      854.29      827.95     26.71 o 
   2 -12   0     2527.26     2685.85     60.05 o 
   3 -12   0      402.13      475.96     26.36 o 
   4 -12   0     1447.68     1550.03     53.19 o 
   5 -12   0      671.72      871.39     44.00 o 
   6 -12   0     1007.26     1192.54     52.49 o 
   7 -12   0       81.71       94.82     28.44 o 
   8 -12   0       77.33       97.27     28.11 o 
   9 -12   0      154.29      166.48     40.93 o 
  10 -12   0        5.57       49.11     36.22 o 
  11 -12   0       39.01        7.64     71.61 o 
   1 -11   0     2063.93     2459.39     46.26 o 
   2 -11   0     3024.40     3654.37     73.42 o 
   3 -11   0     1359.63     1588.95     42.18 o 
   4 -11   0      262.13      243.23     23.46 o 
   5 -11   0     1239.68     1283.63     50.65 o 
   6 -11   0        9.54       38.55     21.38 o 
   7 -11   0     1303.73     1273.37     55.91 o 
   8 -11   0      178.52      225.75     32.01 o 
   9 -11   0      192.84      243.53     44.10 o 
  10 -11   0       61.61       16.30     55.12 o 
  11 -11   0       60.58       28.43     47.71 o 
   0 -10   0     8364.50    10320.51    192.93 o 
   1 -10   0     5554.55     7325.54    107.92 o 
   2 -10   0      244.60      350.98     22.69 o 
   3 -10   0     1697.87     1667.04     42.85 o 
   4 -10   0      809.94      868.77     39.21 o 
   5 -10   0      156.47      287.94     26.30 o 
   6 -10   0       29.02       29.92     20.03 o 
   7 -10   0       63.66       49.70     23.74 o 
   8 -10   0      163.21      172.76     30.18 o 
   9 -10   0       95.79      108.38     28.31 o 
  10 -10   0        4.89        4.38     27.97 o 
  11 -10   0       40.40       42.90     46.48 o 
   1  -9   0    12586.45    15552.48    212.13 o 
   2  -9   0     6235.88     6979.85    122.17 o 
   3  -9   0       62.32       61.40     15.55 o 
   4  -9   0      323.84      377.61     28.24 o 
   5  -9   0      709.17      870.29     40.83 o 
   6  -9   0     1398.75     1592.15     78.83 o 
   7  -9   0      114.04      161.24     27.63 o 
   8  -9   0       23.78       45.20     24.74 o 
   9  -9   0      150.89      253.59     34.87 o 
  10  -9   0        0.38       35.66     33.01 o 
  11  -9   0      247.67      355.91     64.31 o 
   0  -8   0     1367.97     1433.31     39.12 o 
   1  -8   0     8779.22    10051.31    139.88 o 
   2  -8   0      618.04      721.47     26.89 o 
   3  -8   0      995.67     1101.66     39.55 o 
   4  -8   0      597.86      715.65     60.36 o 
   5  -8   0       96.47      166.82     21.38 o 
   6  -8   0      251.04      224.43     25.47 o 
   7  -8   0      173.21      163.66     27.09 o 
   8  -8   0      126.69      100.36     26.13 o 
   9  -8   0       44.95       21.00     26.19 o 
  10  -8   0       11.97       -6.37     30.95 o 
  11  -8   0       18.21       19.37     48.54 o 
  12  -8   0       11.06      115.51     50.58 o 
   1  -7   0     7896.62     8767.82    123.08 o 
   2  -7   0     9576.28    11305.63    185.60 o 
   3  -7   0     2309.21     2715.22     66.19 o 
   4  -7   0     1613.95     1665.30     50.75 o 
   5  -7   0      187.67      195.83     29.22 o 
   6  -7   0       39.32       36.03     18.53 o 
   7  -7   0     1496.25     1627.78     59.41 o 
   8  -7   0      517.23      604.65     45.81 o 
   9  -7   0       70.17       74.78     29.03 o 
  10  -7   0       78.62       48.59     33.43 o 
  11  -7   0        5.37      -16.68     34.70 o 
  12  -7   0       44.50       10.80     45.22 o 
   0  -6   0    76853.48    93183.18   1609.84 o 
   1  -6   0     4336.95     4826.51     97.71 o 
   2  -6   0     5132.57     5614.80     98.70 o 
   3  -6   0     3977.26     4339.65     91.39 o 
   4  -6   0     2929.97     3164.69     75.08 o 
   5  -6   0       51.91       36.14     17.46 o 
   6  -6   0       74.07       71.82     19.51 o 
   7  -6   0       98.68      103.67     23.53 o 
   8  -6   0      595.95      690.95     50.58 o 
   9  -6   0       49.47       72.87     26.41 o 
  10  -6   0       39.37       86.75     34.34 o 
  11  -6   0       96.70       95.43     97.86 o 
  12  -6   0       55.95       33.25     47.13 o 
   1  -5   0     9936.04    12236.94    179.50 o 
   2  -5   0     2457.02     2659.94     60.49 o 
   3  -5   0     2169.66     2321.30     56.08 o 
   4  -5   0     3074.87     3390.33     76.24 o 
   5  -5   0     1356.57     1638.48     50.70 o 
   6  -5   0     1509.58     1613.09     52.97 o 
   7  -5   0      148.98      163.41     25.04 o 
   8  -5   0       57.31       62.53     23.29 o 
   9  -5   0      217.09      257.42     38.59 o 
  10  -5   0      113.29      150.44     37.00 o 
  11  -5   0      215.63      283.61     54.99 o 
  12  -5   0        1.75      -10.06     44.89 o 
   0  -4   0        7.58        5.51     11.85 o 
   1  -4   0     6667.19     7674.19    125.67 o 
   2  -4   0     3268.37     3672.26     88.89 o 
   3  -4   0     1008.55     1037.00     39.24 o 
   4  -4   0      305.82      340.30     47.27 o 
   5  -4   0     1284.53     1349.85     44.91 o 
   6  -4   0      128.34      121.97     20.37 o 
   7  -4   0      345.86      398.24     56.09 o 
   8  -4   0       39.91       -4.81     20.95 o 
   9  -4   0      215.53      228.08     37.03 o 
  10  -4   0       27.07       19.72     32.22 o 
  11  -4   0       55.59       56.67     42.81 o 
  12  -4   0       14.80       50.52     47.59 o 
   1  -3   0     3238.69     3552.51     59.89 o 
   2  -3   0     1405.48     1477.37     54.43 o 
   3  -3   0     1605.48     1773.57     44.99 o 
   4  -3   0     3051.96     3747.35     81.77 o 
   5  -3   0      894.55      977.23     49.75 o 
   6  -3   0      397.65      451.54     33.49 o 
   7  -3   0     1665.38     1905.25     59.72 o 
   8  -3   0      116.43      140.04     25.20 o 
   9  -3   0        7.08        0.96     26.83 o 
  10  -3   0      202.68      245.52     50.21 o 
  11  -3   0        9.85       37.70     42.00 o 
  12  -3   0      150.95      102.75     52.24 o 
   0  -2   0    10432.17    13273.70    230.37 o 
   1  -2   0     8991.78    10662.08    255.23 o 
   2  -2   0     4271.96     4995.48    139.60 o 
   3  -2   0      248.26      234.56     16.38 o 
   4  -2   0     1610.37     1867.65     50.87 o 
   5  -2   0     1911.48     2243.49     58.67 o 
   6  -2   0     1105.53     1153.65     42.66 o 
   7  -2   0     1309.32     1397.80     51.38 o 
   8  -2   0      323.79      508.78     45.72 o 
   9  -2   0        3.60      -22.94     26.83 o 
  10  -2   0        6.06       -4.88     62.54 o 
  11  -2   0       45.54       67.97     49.65 o 
  12  -2   0       21.70       20.89     44.50 o 
   1  -1   0     8228.98     9075.74    187.70 o 
   2  -1   0    37841.59    41526.96    856.81 o 
   3  -1   0       49.19       50.78     11.05 o 
   4  -1   0     1070.38     1155.02     38.72 o 
   5  -1   0     3170.35     3753.59     85.30 o 
   6  -1   0       93.25       80.64     17.45 o 
   7  -1   0     1680.07     1693.68     55.13 o 
   8  -1   0      230.24      176.80     32.35 o 
   9  -1   0      351.08      391.85     42.05 o 
  10  -1   0       41.38        7.31     80.20 o 
  11  -1   0        7.21      -52.22     56.33 o 
  12  -1   0       21.84       96.46     49.27 o 
   1   0   0     3196.39     3413.57     90.07 o 
   2   0   0       16.02       20.70      9.89 o 
   3   0   0       17.01        2.60      9.31 o 
   4   0   0     1294.46     1409.46     39.87 o 
   5   0   0     1719.23     1834.76     50.22 o 
   6   0   0      147.03      170.55     19.32 o 
   7   0   0       12.55       -0.71     16.58 o 
   8   0   0       48.25       33.35     25.34 o 
   9   0   0      170.66      197.90     45.35 o 
  10   0   0        0.36       -9.80     36.38 o 
  11   0   0        0.57      -12.24     38.03 o 
  12   0   0        6.99      -39.69     39.69 o 
   1   1   0     8196.44     9243.46    290.73 o 
   2   1   0    37614.62    41701.27    718.81 o 
   3   1   0       72.60       65.55     14.33 o 
   4   1   0     1091.56     1137.18     60.50 o 
   5   1   0     3145.44     3594.30     80.10 o 
   6   1   0      128.07      129.37     17.79 o 
   7   1   0     1668.24     1659.80     65.58 o 
   8   1   0      262.23      285.60     35.92 o 
   9   1   0      372.06      310.24     50.81 o 
  10   1   0       38.63       39.61     37.16 o 
  11   1   0        4.35        0.14     38.82 o 
  12   1   0       19.50      -18.09     51.08 o 
   1   2   0     9023.37    10902.38    219.08 o 
   2   2   0     4115.23     5053.52    118.39 o 
   3   2   0      266.77      273.72     16.32 o 
   4   2   0     1793.80     2032.23     51.82 o 
   5   2   0     1891.83     2273.76     61.32 o 
   6   2   0     1085.09     1098.54     47.54 o 
   7   2   0     1345.34     1343.59     58.78 o 
   8   2   0      329.43      354.50     38.15 o 
   9   2   0        1.90        5.82     37.24 o 
  10   2   0        9.17      -27.82     73.52 o 
  11   2   0       48.23      -24.55     37.93 o 
  12   2   0       21.97        0.33     43.91 o 
   1   3   0     3183.28     3477.39     76.99 o 
   2   3   0     1403.31     1542.85     43.02 o 
   3   3   0     1571.71     1743.78     49.90 o 
   4   3   0     3086.94     3819.56    108.32 o 
   5   3   0      933.10      942.56     44.93 o 
   6   3   0      397.71      465.25     27.17 o 
   7   3   0     1639.99     1799.72     69.98 o 
   8   3   0      101.54      122.84     70.65 o 
   9   3   0        9.58       46.71     63.01 o 
  10   3   0      171.67      187.67     73.99 o 
  11   3   0        7.50      -35.61     35.61 o 
  12   3   0      149.97      179.08     82.11 o 
   1   4   0     6757.56     7892.90    164.55 o 
   2   4   0     3125.26     3813.64     72.16 o 
   3   4   0     1041.74     1037.52     61.96 o 
   4   4   0      283.48      331.73     29.34 o 
   5   4   0     1227.32     1242.03     36.66 o 
   6   4   0      133.83      150.29     22.68 o 
   7   4   0      351.94      304.14     31.94 o 
   8   4   0       30.15       -1.11     30.29 o 
   9   4   0      236.19      265.90     82.11 o 
  10   4   0       25.51       88.10     40.92 o 
  11   4   0       52.26      135.82     46.35 o 
  12   4   0        9.82       34.64     45.17 o 
   1   5   0     9967.25    12381.46    349.92 o 
   2   5   0     2539.71     2975.25     74.90 o 
   3   5   0     2117.99     2341.38     62.19 o 
   4   5   0     3037.86     3272.09     84.80 o 
   5   5   0     1382.80     1658.83     55.06 o 
   6   5   0     1489.39     1475.41     57.24 o 
   7   5   0      144.69      154.30     35.32 o 
   8   5   0       58.07      112.31     66.36 o 
   9   5   0      199.85      226.70     51.56 o 
  10   5   0      109.51      114.02     88.32 o 
  11   5   0      220.53      272.81     55.02 o 
  12   5   0        1.87      -12.55     63.49 o 
   1   6   0     4301.95     4963.85    183.32 o 
   2   6   0     5324.25     6040.71    128.08 o 
   3   6   0     3805.30     4360.58    140.23 o 
   4   6   0     3000.41     3284.88    118.71 o 
   5   6   0       50.00       45.29     16.44 o 
   6   6   0       66.88       59.90     19.72 o 
   7   6   0       93.34       95.77     32.70 o 
   8   6   0      570.34      519.35     60.66 o 
   9   6   0       46.68       68.64     42.49 o 
  10   6   0       38.33       35.52     37.06 o 
  11   6   0       95.46      146.57     46.74 o 
  12   6   0       62.99       60.70     53.94 o 
   1   7   0     7979.53     9142.88    320.80 o 
   2   7   0     9457.99    11479.00    239.49 o 
   3   7   0     2322.36     2840.72     60.07 o 
   4   7   0     1704.26     1825.37     55.71 o 
   5   7   0      143.73      128.87     19.91 o 
   6   7   0       36.07       -8.80     23.28 o 
   7   7   0     1509.92     1505.30     83.21 o 
   8   7   0      531.08      538.73     60.66 o 
   9   7   0       74.97       50.99     35.89 o 
  10   7   0       64.36       87.06     39.82 o 
  11   7   0        5.65      -12.86     57.29 o 
  12   7   0       46.00       41.78     45.39 o 
   1   8   0     8709.46     9808.36    363.77 o 
   2   8   0      555.47      712.70     33.31 o 
   3   8   0      989.53     1158.77     33.56 o 
   4   8   0      571.24      710.33     59.63 o 
   5   8   0      105.01      211.58     24.28 o 
   6   8   0      245.06      262.98     38.60 o 
   7   8   0      167.95      144.22     36.84 o 
   8   8   0      131.99       63.94     77.34 o 
   9   8   0       42.08       76.21     56.81 o 
  10   8   0        8.97        4.15     37.10 o 
  11   8   0       23.08      -21.81     37.79 o 
  12   8   0       11.30      -40.19     42.96 o 
   1   9   0    12517.56    15277.28    555.68 o 
   2   9   0     6331.16     7151.17    188.12 o 
   3   9   0       76.03       87.53     21.31 o 
   4   9   0      347.20      415.17     31.21 o 
   5   9   0      739.75      828.35     41.21 o 
   6   9   0     1359.53     1686.79     83.28 o 
   7   9   0      104.55      141.06     37.25 o 
   8   9   0       23.80        1.05     30.29 o 
   9   9   0      166.10      158.67     44.56 o 
  10   9   0        1.03       50.43     39.46 o 
  11   9   0      253.04      313.92    100.73 o 
  12   9   0        3.79      -21.96     66.83 o 
   1  10   0     5493.92     7570.37    280.70 o 
   2  10   0      234.53      328.78     28.48 o 
   3  10   0     1790.60     1927.66     57.87 o 
   4  10   0      814.23      851.79     40.97 o 
   5  10   0      125.84      206.54     35.31 o 
   6  10   0       31.93      -21.13     25.15 o 
   7  10   0       68.24       65.22     36.76 o 
   8  10   0      145.54      199.70     63.01 o 
   9  10   0       82.58       88.31     44.40 o 
  10  10   0        4.53      -10.28     36.97 o 
  11  10   0       39.06       10.64     42.52 o 
   1  11   0     2092.65     2411.75    115.53 o 
   2  11   0     2991.22     3715.68    118.75 o 
   3  11   0     1372.92     1642.10     54.63 o 
   4  11   0      254.02      219.79     23.68 o 
   5  11   0     1306.41     1281.48     71.41 o 
   6  11   0       13.79       16.37     27.97 o 
   7  11   0     1256.90     1124.27     77.56 o 
   8  11   0      174.55      213.61     44.89 o 
   9  11   0      191.98      266.60     84.50 o 
  10  11   0       57.55       90.52     73.52 o 
  11  11   0       57.82       90.41     47.84 o 
   0  12   0       37.39       59.20     29.60 o 
   1  12   0      833.56      817.28     69.70 o 
   2  12   0     2581.13     2783.25     77.02 o 
   3  12   0      405.32      415.99     34.19 o 
   4  12   0     1452.76     1690.47     58.16 o 
   5  12   0      664.49      720.45    110.75 o 
   6  12   0      995.52     1252.48     76.52 o 
   7  12   0       89.93       57.48     34.93 o 
   8  12   0       71.99       92.85     39.14 o 
   9  12   0      143.63       38.00     38.60 o 
  10  12   0        6.95        1.48     38.88 o 
  11  12   0       39.84       23.05     77.81 o 
   1  13   0      236.07      283.57     42.01 o 
   2  13   0     1277.33     1224.43     48.63 o 
   3  13   0      558.97      563.96     58.58 o 
   4  13   0      651.11      683.99     56.01 o 
   5  13   0      156.60      158.59     75.90 o 
   6  13   0      414.17      475.70     53.81 o 
   7  13   0       72.57      109.41     36.84 o 
   8  13   0      337.38      384.93     54.92 o 
   9  13   0       90.92      104.81     42.52 o 
  10  13   0       12.71       49.17     41.18 o 
  11  13   0       42.55      -39.96     39.96 o 
   0  14   0     2380.05     2875.77    145.13 o 
   1  14   0      544.13      645.42     63.97 o 
   2  14   0      104.74      122.72     21.14 o 
   3  14   0      418.04      534.46     70.71 o 
   4  14   0      181.30      235.21     99.30 o 
   5  14   0      503.10      639.56     63.48 o 
   6  14   0       46.32       60.34     32.48 o 
   7  14   0      471.97      472.55    106.93 o 
   8  14   0       20.80       14.45     35.03 o 
   9  14   0      126.21      193.17     48.78 o 
  10  14   0        5.44       34.81     42.19 o 
  11  14   0        4.33      -39.09     39.09 o 
   1  15   0      530.55      723.72     73.52 o 
   2  15   0     1390.92     1496.46     57.50 o 
   3  15   0      352.75      448.35     38.65 o 
   4  15   0      970.86     1079.91     70.36 o 
   5  15   0       73.03       61.35     32.32 o 
   6  15   0      566.46      653.28     66.44 o 
   7  15   0      282.04      305.75     49.23 o 
   8  15   0       53.18        7.38     40.58 o 
   9  15   0       76.33       94.21     44.89 o 
  10  15   0        0.85      -14.20     41.52 o 
   0  16   0     2243.50     2548.28    139.40 o 
   1  16   0     1710.04     2030.98     80.88 o 
   2  16   0      763.81      922.36     49.27 o 
   3  16   0     1705.79     1731.45    333.69 o 
   4  16   0      632.26      673.54     66.83 o 
   5  16   0       95.63      175.67    117.91 o 
   6  16   0      181.82      223.03     43.57 o 
   7  16   0      136.54      158.53     80.68 o 
   8  16   0      177.68      162.16     46.24 o 
   9  16   0       32.06       22.82     40.36 o 
  10  16   0       45.31       65.45     46.89 o 
   1  17   0      982.62      951.04     51.72 o 
   2  17   0     1894.87     1858.77     68.76 o 
   3  17   0      236.21      332.64     43.54 o 
   4  17   0      250.48      255.73     44.05 o 
   5  17   0      923.98     1124.68    118.39 o 
   6  17   0        2.26       -2.26     54.90 o 
   7  17   0      805.20      722.89     72.88 o 
   8  17   0      132.93      108.92     52.51 o 
   9  17   0      171.31      147.96     50.13 o 
  10  17   0       58.54      -19.14     75.43 o 
   0  18   0     2321.85     2825.17    153.72 o 
   1  18   0      123.76      144.31     25.79 o 
   2  18   0       11.96       -8.89     20.58 o 
   3  18   0      126.62      140.96     35.27 o 
   4  18   0      322.87      350.64     91.18 o 
   5  18   0      445.23      562.64     60.48 o 
   6  18   0      361.86      336.06     51.77 o 
   7  18   0       19.72       -3.25     35.71 o 
   8  18   0        1.26      -36.00     36.00 o 
   9  18   0       46.31      112.20     57.29 o 
  10  18   0       48.62       50.60     68.74 o 
   1  19   0       21.44        8.48     28.54 o 
   2  19   0       20.22       12.10     23.11 o 
   3  19   0      144.36      146.66     37.62 o 
   4  19   0      533.41      595.61     64.92 o 
   5  19   0      184.56      211.73     71.61 o 
   6  19   0      777.47      983.05    133.19 o 
   7  19   0       30.19       -1.23     42.01 o 
   8  19   0      383.98      402.72    110.28 o 
   9  19   0       86.73       33.33     63.97 o 
   0  20   0      751.86      933.77     97.39 o 
   1  20   0      266.75      337.07     72.56 o 
   2  20   0      125.13      197.62     44.59 o 
   3  20   0      565.08      638.74    102.16 o 
   4  20   0     1152.92     1397.12     87.33 o 
   5  20   0       54.78      133.41     41.06 o 
   6  20   0      127.04      134.64     43.07 o 
   7  20   0      124.06      191.61     50.57 o 
   8  20   0       96.05      145.14     52.29 o 
   9  20   0      113.21      123.17     70.65 o 
   1  21   0      250.52      351.55     47.88 o 
   2  21   0      195.53      353.45     61.58 o 
   3  21   0      201.49      251.55     97.86 o 
   4  21   0       49.95      155.63     64.92 o 
   5  21   0      428.36      420.10     93.57 o 
   6  21   0       31.86      114.52     42.44 o 
   7  21   0      494.52      647.35    118.39 o 
   8  21   0      123.23      198.39     56.13 o 
   0  22   0      340.77      310.30     64.92 o 
   1  22   0      309.06      316.03     70.65 o 
   2  22   0      269.51      320.74     56.87 o 
   3  22   0       53.00      150.08     63.49 o 
   4  22   0       33.67       12.41     57.29 o 
   5  22   0      147.26      173.77     78.29 o 
   6  22   0        0.48       17.19     60.15 o 
   7  22   0       15.77      -56.33     56.33 o 
   1  23   0      104.84      182.36     63.01 o 
   2  23   0      522.09      641.40     72.58 o 
   3  23   0       41.66       83.83     45.80 o 
   4  23   0        5.19       33.59     41.51 o 
   5  23   0       69.32       79.25     67.79 o 
   6  23   0      150.28      170.90     74.47 o 
   7  23   0       30.08       -2.86     66.83 o 
   1  24   0       43.72       76.38     42.52 o 
   2  24   0      231.62      363.68     60.97 o 
   3  24   0      234.37      254.58     56.04 o 
   4  24   0       48.90       73.05     56.81 o 
   5  24   0      418.46      584.32    116.00 o 
   6  24   0       24.45       87.84     71.61 o 
   1  25   0      152.78      263.72     56.54 o 
   2  25   0      121.97      188.19     54.50 o 
   3  25   0       62.21       19.83     45.67 o 
   4  25   0        9.79       77.32     58.72 o 
   5  25   0      109.98       72.69    118.87 o 
   6  25   0      262.39      327.30     63.88 o 
   1  26   0      163.35      210.05     84.97 o 
   2  26   0        9.27       44.91     44.32 o 
   3  26   0       72.14       38.49     58.72 o 
   4  26   0      437.22      591.06     78.16 o 
   5  26   0       28.65       26.36     54.42 o 
   1  27   0        2.44       78.29     80.20 o 
   2  27   0      161.99      145.87     56.66 o 
   3  27   0      102.20       59.39     54.33 o 
   4  27   0       78.53       65.87    132.24 o 
   1  28   0        5.83       62.06     84.97 o 
   2  28   0      119.46       79.25     87.84 o 
   3  28   0      143.32       93.11     57.12 o 
  -3 -28   1      247.95      409.60    102.16 o 
  -2 -28   1       81.09      106.29     51.19 o 
  -1 -28   1      223.17      207.19     81.16 o 
   0 -28   1       25.95      -57.29     57.29 o 
   1 -28   1       34.30      113.62     74.47 o 
   2 -28   1      103.35      130.89     50.97 o 
   3 -28   1       60.12       89.02     49.95 o 
  -4 -27   1      107.77       70.65     72.56 o 
  -3 -27   1      189.28      127.94     73.52 o 
  -2 -27   1       29.77       12.48     44.80 o 
  -1 -27   1      117.91      231.83     53.91 o 
   0 -27   1      282.74      339.90     91.66 o 
   1 -27   1       51.72       78.26     45.85 o 
   2 -27   1        6.62       58.72     44.89 o 
   3 -27   1       59.40      147.17     52.99 o 
   4 -27   1      109.29       64.28     47.99 o 
  -5 -26   1      318.01      284.52     84.97 o 
  -4 -26   1        2.80      -13.37     59.20 o 
  -3 -26   1      194.26      211.75     84.97 o 
  -2 -26   1      210.34      210.88     53.32 o 
  -1 -26   1      124.16       57.31     71.13 o 
   0 -26   1      171.48      300.75     81.16 o 
   1 -26   1       46.12       25.37     40.49 o 
   2 -26   1        5.31      -30.09     40.17 o 
   3 -26   1      309.47      391.21     65.80 o 
   4 -26   1       41.38       16.77     43.82 o 
   5 -26   1      452.67      460.58     69.50 o 
  -6 -25   1       46.15      139.10     55.99 o 
  -5 -25   1       88.62       70.65     65.88 o 
  -4 -25   1      251.50      249.20     81.16 o 
  -3 -25   1      106.35      165.44     48.86 o 
  -2 -25   1       57.40       40.47     39.46 o 
  -1 -25   1      112.61      133.13     40.18 o 
   0 -25   1       40.84       -0.74     30.80 o 
   1 -25   1       88.34       83.36     42.77 o 
   2 -25   1       66.57       51.53     42.28 o 
   3 -25   1        1.50      -34.41     34.41 o 
   4 -25   1      105.26       61.92     44.54 o 
   5 -25   1      115.54       67.60     48.66 o 
   6 -25   1      105.95      192.86     79.25 o 
  -6 -24   1       43.12       18.03     49.23 o 
  -5 -24   1        2.32       93.59     49.06 o 
  -4 -24   1       55.40       51.00     49.65 o 
  -3 -24   1       80.98      147.35     47.51 o 
  -2 -24   1       17.12        7.32     36.92 o 
  -1 -24   1      531.09      671.59     58.79 o 
   0 -24   1       50.32       68.86     27.82 o 
   1 -24   1      464.38      568.28     68.22 o 
   2 -24   1      230.86      230.11     51.64 o 
   3 -24   1       31.68       38.73     41.48 o 
   4 -24   1      127.41      144.43     48.22 o 
   5 -24   1      118.00      119.48     48.92 o 
   6 -24   1       23.86       78.07     64.92 o 
  -7 -23   1      113.71      152.71     56.01 o 
  -6 -23   1       24.77       40.65     48.18 o 
  -5 -23   1        3.58       87.69     48.36 o 
  -4 -23   1      204.83      208.57     43.69 o 
  -3 -23   1      132.09      158.45     45.54 o 
  -2 -23   1      194.32      219.18     52.03 o 
  -1 -23   1      166.88      206.87     37.80 o 
   0 -23   1      192.78      280.00     37.83 o 
   1 -23   1      575.63      485.78     78.77 o 
   2 -23   1      120.11       91.66     41.86 o 
   3 -23   1       84.09       87.49     41.48 o 
   4 -23   1       16.70       92.49     49.65 o 
   5 -23   1      355.61      325.82    104.55 o 
   6 -23   1        2.66      -12.00     39.56 o 
   7 -23   1       10.27       58.38     47.20 o 
  -8 -22   1      101.37      112.66     79.25 o 
  -7 -22   1       70.63       64.37     48.66 o 
  -6 -22   1       80.66       66.36     45.77 o 
  -5 -22   1        2.96       22.94     32.54 o 
  -4 -22   1      115.54       85.95     38.49 o 
  -3 -22   1       19.95        9.67     40.93 o 
  -2 -22   1       42.81       16.96     43.92 o 
  -1 -22   1       69.75      126.38     28.25 o 
   0 -22   1      288.62      402.68     67.80 o 
   1 -22   1      114.93      133.20     41.17 o 
   2 -22   1       54.93       24.77     63.49 o 
   3 -22   1      520.20      420.59     59.41 o 
   4 -22   1      169.22       85.97     96.91 o 
   5 -22   1      284.79      256.82     51.49 o 
   6 -22   1      240.81      213.80     54.67 o 
   7 -22   1       77.98       66.23     40.34 o 
  -8 -21   1      223.70      247.73     63.73 o 
  -7 -21   1       33.60       28.90     55.38 o 
  -6 -21   1      326.73      370.64     60.89 o 
  -5 -21   1      253.77      260.88     42.51 o 
  -4 -21   1       28.62       55.91     31.75 o 
  -3 -21   1      184.11      165.83     35.52 o 
  -2 -21   1      120.86       63.46     36.44 o 
  -1 -21   1       24.97       66.64     42.58 o 
   0 -21   1      514.93      638.91     45.30 o 
   1 -21   1      552.95      500.24     47.84 o 
   2 -21   1       86.85       89.36     36.76 o 
   3 -21   1      166.94      122.57     40.84 o 
   4 -21   1      213.85      182.50     46.89 o 
   5 -21   1      207.51      167.92     38.75 o 
   6 -21   1      503.17      531.96     55.69 o 
   7 -21   1       40.34       68.82     37.48 o 
   8 -21   1      114.07      171.03     50.38 o 
  -9 -20   1       15.63      -50.60     63.97 o 
  -8 -20   1      233.77      246.90     68.27 o 
  -7 -20   1       22.93       77.97     47.31 o 
  -6 -20   1       35.57       18.78     31.31 o 
  -5 -20   1      353.73      407.53     46.81 o 
  -4 -20   1      134.33      212.12     43.82 o 
  -3 -20   1      257.52      280.74     39.12 o 
  -2 -20   1       35.77       70.05     29.56 o 
  -1 -20   1      340.60      373.26     35.49 o 
   0 -20   1      131.97      126.83     26.30 o 
   1 -20   1      313.78      356.41     34.99 o 
   2 -20   1      539.01      565.78    127.46 o 
   3 -20   1      442.27      570.06     62.38 o 
   4 -20   1      745.74      791.50     58.72 o 
   5 -20   1      309.88      460.51     58.13 o 
   6 -20   1        0.95      -28.96     28.96 o 
   7 -20   1      228.05      159.79     72.32 o 
   8 -20   1       38.37       59.65     39.27 o 
   9 -20   1       36.45      -26.73     65.88 o 
  -9 -19   1      316.26      358.33     77.34 o 
  -8 -19   1       15.40       48.98     49.23 o 
  -7 -19   1      541.95      571.26     71.55 o 
  -6 -19   1      123.14      127.58     35.81 o 
  -5 -19   1      200.25      384.05     44.20 o 
  -4 -19   1      821.47      917.37     60.81 o 
  -3 -19   1      138.41       79.53     40.89 o 
  -2 -19   1      314.23      286.31     31.34 o 
  -1 -19   1       51.75       54.66     22.47 o 
   0 -19   1      244.95      258.08     31.14 o 
   1 -19   1       70.23      112.73     24.74 o 
   2 -19   1        1.49        1.06     77.34 o 
   3 -19   1      173.03      156.42     40.74 o 
   4 -19   1       75.88      145.95     34.85 o 
   5 -19   1     1307.65     1194.15     69.10 o 
   6 -19   1       47.76       56.13     33.72 o 
   7 -19   1      294.49      354.02     49.04 o 
   8 -19   1      126.52      162.31     44.01 o 
   9 -19   1       39.38      -14.43     46.21 o 
 -10 -18   1      158.64      224.37     92.61 o 
  -9 -18   1        6.48       -5.23     49.54 o 
  -8 -18   1       10.70       -0.76     43.57 o 
  -7 -18   1       38.05       -6.09     31.65 o 
  -6 -18   1      189.83      155.63     36.23 o 
  -5 -18   1      101.94      202.26     36.95 o 
  -4 -18   1      274.22      383.18     43.19 o 
  -3 -18   1      204.31      159.42     32.57 o 
  -2 -18   1       64.84      125.31     24.46 o 
  -1 -18   1       77.00      112.88     21.20 o 
   0 -18   1       44.25       65.68     19.52 o 
   1 -18   1      422.71      452.26     37.37 o 
   2 -18   1     1034.33     1008.74     70.20 o 
   3 -18   1      122.30      111.10     31.59 o 
   4 -18   1      574.28      634.65     52.16 o 
   5 -18   1       73.47       65.66     31.80 o 
   6 -18   1      177.69      186.72     38.77 o 
   7 -18   1      132.84       98.49     37.88 o 
   8 -18   1      125.87      224.53     44.73 o 
   9 -18   1       18.77       25.24     39.25 o 
 -10 -17   1       82.22      103.19     56.80 o 
  -9 -17   1       89.18       75.33     64.92 o 
  -8 -17   1      425.24      551.83    116.00 o 
  -7 -17   1       45.05       51.02     33.91 o 
  -6 -17   1     1550.58     1666.80     78.69 o 
  -5 -17   1      241.87      286.86     39.20 o 
  -4 -17   1       97.99      117.79     31.65 o 
  -3 -17   1      489.21      443.84     44.13 o 
  -2 -17   1      690.67      862.76     45.89 o 
  -1 -17   1     1777.89     1832.08     50.61 o 
   0 -17   1      631.13      693.05     36.80 o 
   1 -17   1     1607.36     1748.00     52.32 o 
   2 -17   1      410.67      566.73     38.09 o 
   3 -17   1      343.33      296.55     38.67 o 
   4 -17   1      637.95      616.12     51.51 o 
   5 -17   1       97.84      166.28     33.55 o 
   6 -17   1      616.29      750.90     58.12 o 
   7 -17   1      112.33      193.38     39.69 o 
   8 -17   1       10.31       82.64     36.13 o 
   9 -17   1      290.31      301.46     66.45 o 
  10 -17   1      104.69      140.36     57.28 o 
 -10 -16   1      116.58       60.76    105.98 o 
  -9 -16   1      424.86      629.04     77.30 o 
  -8 -16   1      109.30      132.89     37.92 o 
  -7 -16   1      120.73      174.58     37.72 o 
  -6 -16   1       86.99       97.39     32.35 o 
  -5 -16   1      115.25       56.82     30.27 o 
  -4 -16   1       65.26      109.51     29.51 o 
  -3 -16   1      629.68      612.19     48.84 o 
  -2 -16   1     1720.05     1738.15     53.40 o 
  -1 -16   1      331.15      413.14     37.93 o 
   0 -16   1      929.52     1094.09     36.50 o 
   1 -16   1      656.51      651.78     33.61 o 
   2 -16   1     1198.12     1325.67     49.74 o 
   3 -16   1      558.52      560.89     39.56 o 
   4 -16   1      193.28      144.26     26.00 o 
   5 -16   1      234.23      273.08     39.99 o 
   6 -16   1      188.44      184.10     38.68 o 
   7 -16   1      218.36      225.91     55.72 o 
   8 -16   1      352.36      307.37     46.07 o 
   9 -16   1       49.08       61.34     38.36 o 
  10 -16   1       17.41       52.29     50.69 o 
 -10 -15   1       32.25       29.33     50.21 o 
  -9 -15   1       41.87       49.23    106.46 o 
  -8 -15   1        5.66       19.62     31.28 o 
  -7 -15   1       51.40       72.82     31.84 o 
  -6 -15   1       12.79       15.13     32.60 o 
  -5 -15   1      268.85      215.14     35.96 o 
  -4 -15   1      938.68      803.99     54.35 o 
  -3 -15   1       24.25       80.91     19.47 o 
  -2 -15   1      571.78      589.78     42.71 o 
  -1 -15   1     1574.12     1901.62     42.97 o 
   0 -15   1     1000.98     1209.26     36.63 o 
   1 -15   1     2364.84     2332.64     58.99 o 
   2 -15   1      301.58      374.11     26.59 o 
   3 -15   1      949.65      955.55     45.33 o 
   4 -15   1       50.08      131.72     23.44 o 
   5 -15   1      162.11      194.68     28.60 o 
   6 -15   1      418.60      420.13     58.74 o 
   7 -15   1        4.16      -16.55     27.27 o 
   8 -15   1      213.49      277.09     45.22 o 
   9 -15   1      116.28      119.33     39.54 o 
  10 -15   1      323.29      402.46     53.22 o 
 -11 -14   1       20.41      151.32     56.35 o 
 -10 -14   1        7.72       23.98     46.11 o 
  -9 -14   1       15.27       11.82     33.25 o 
  -8 -14   1      756.48      804.18     61.48 o 
  -7 -14   1      251.13      266.95     40.93 o 
  -6 -14   1       22.77       54.39     28.61 o 
  -5 -14   1      194.88      238.03     34.86 o 
  -4 -14   1      174.27      132.50     35.74 o 
  -3 -14   1      147.98      165.34     17.83 o 
  -2 -14   1      529.84      506.28     34.69 o 
  -1 -14   1     1137.56     1148.72     32.19 o 
   0 -14   1      285.88      356.92     21.56 o 
   1 -14   1      929.51      993.81     36.63 o 
   2 -14   1      164.82      194.73     19.33 o 
   3 -14   1      676.49      616.80     55.12 o 
   4 -14   1     1510.25     1337.82     53.61 o 
   5 -14   1      794.21      705.79     44.16 o 
   6 -14   1       74.18       71.00     24.27 o 
   7 -14   1      372.81      359.14     37.02 o 
   8 -14   1      209.32      341.98     46.73 o 
   9 -14   1      305.85      397.74     50.57 o 
  10 -14   1        0.42      -10.23     35.33 o 
  11 -14   1       52.78       -5.73     80.20 o 
 -11 -13   1       57.28      172.81     89.75 o 
 -10 -13   1       43.72       18.56     66.36 o 
  -9 -13   1      217.71      228.54     41.86 o 
  -8 -13   1      177.25      180.80     37.54 o 
  -7 -13   1     1176.38     1254.38     83.53 o 
  -6 -13   1       74.56       53.73     27.70 o 
  -5 -13   1      185.04      272.11     58.24 o 
  -4 -13   1     1011.33     1057.39     51.82 o 
  -3 -13   1     1320.54     1218.98     38.41 o 
  -2 -13   1      923.32     1055.11     32.99 o 
  -1 -13   1     1252.30     1629.04     37.47 o 
   0 -13   1      666.60      708.86     25.98 o 
   1 -13   1     1922.20     2065.06     52.10 o 
   2 -13   1     1270.27     1282.39     42.50 o 
   3 -13   1      754.16      877.72     34.01 o 
   4 -13   1      464.31      618.63     38.98 o 
   5 -13   1     1894.78     1802.63     62.85 o 
   6 -13   1       45.09       43.94     26.46 o 
   7 -13   1      976.98      990.55     53.50 o 
   8 -13   1       44.52       53.62     27.70 o 
   9 -13   1      149.35      110.35     51.66 o 
  10 -13   1       34.43       38.51     36.89 o 
  11 -13   1       71.11      135.05     56.60 o 
 -11 -12   1       49.09      -20.05     72.56 o 
 -10 -12   1       46.09      139.24     51.56 o 
  -9 -12   1      531.04      533.36     53.85 o 
  -8 -12   1        5.75       -8.75     28.58 o 
  -7 -12   1      367.25      371.50     34.91 o 
  -6 -12   1      348.53      468.79     58.98 o 
  -5 -12   1       84.67      244.70     38.14 o 
  -4 -12   1      100.57      182.47     24.98 o 
  -2 -12   1      946.67      875.16     29.78 o 
  -1 -12   1     1533.21     1404.84     33.63 o 
   0 -12   1     8965.40    10727.02    153.46 o 
   1 -12   1      243.62      468.40     43.54 o 
   2 -12   1      337.23      445.24     27.72 o 
   3 -12   1     3081.91     2712.32     61.34 o 
   4 -12   1      543.23      481.13     33.99 o 
   5 -12   1     1278.15     1322.80     52.77 o 
   6 -12   1      162.22      213.61     28.47 o 
   7 -12   1       62.99       35.49     24.10 o 
   8 -12   1       22.77       36.29     25.42 o 
   9 -12   1       46.47       40.06     29.63 o 
  10 -12   1        7.98       65.14     36.57 o 
  11 -12   1       63.45      -36.32     44.94 o 
 -11 -11   1       25.66      239.65     87.84 o 
 -10 -11   1       29.65       80.12     36.33 o 
  -9 -11   1      143.78      110.30     55.92 o 
  -8 -11   1      364.88      343.24     35.90 o 
  -7 -11   1      150.55      162.43     28.21 o 
  -6 -11   1     1080.86     1024.20     49.00 o 
  -5 -11   1      758.83      822.69     42.29 o 
  -4 -11   1     1091.59     1024.09     42.36 o 
  -3 -11   1      838.37      882.13     36.81 o 
  -2 -11   1     6794.52     6944.15    113.68 o 
  -1 -11   1     5549.54     5958.67     91.40 o 
   0 -11   1      259.54      277.99     15.31 o 
   1 -11   1     2469.08     3545.45     72.14 o 
   2 -11   1     3244.33     3982.23     79.68 o 
   3 -11   1      508.88      553.30     26.69 o 
   4 -11   1      379.42      537.80     33.78 o 
   5 -11   1      144.78      254.85     26.86 o 
   6 -11   1      416.01      652.38     43.43 o 
   7 -11   1      130.70      109.32     26.06 o 
   8 -11   1       88.54       83.92     27.17 o 
   9 -11   1      136.20      159.53     31.79 o 
  10 -11   1       16.14      -24.10     27.34 o 
  11 -11   1       78.14        5.21     47.42 o 
 -12 -10   1        8.37      -16.23     71.61 o 
 -11 -10   1       59.26       78.29     77.34 o 
 -10 -10   1       94.40       60.74     35.42 o 
  -9 -10   1       41.03        7.28     29.22 o 
  -8 -10   1      421.06      438.53     45.75 o 
  -7 -10   1     1313.31     1249.57     54.02 o 
  -6 -10   1      776.61      681.40     42.46 o 
  -5 -10   1     1163.60     1113.27     45.51 o 
  -3 -10   1     1735.22     1930.14     53.67 o 
  -1 -10   1     2438.36     2405.40     44.24 o 
   0 -10   1      631.99      796.40     25.90 o 
   1 -10   1      859.26     1033.65     39.92 o 
   2 -10   1     5161.36     4710.16     88.99 o 
   3 -10   1     1554.52     1657.12     42.79 o 
   4 -10   1     1648.01     1607.76     70.14 o 
   5 -10   1      211.24      277.79     26.56 o 
   6 -10   1      156.15      243.99     27.94 o 
   7 -10   1      300.29      468.46     56.64 o 
   8 -10   1      188.43      224.09     32.00 o 
   9 -10   1       14.24      -10.97     25.05 o 
  10 -10   1       68.02       83.93     38.95 o 
  11 -10   1       48.86       99.56     38.70 o 
 -11  -9   1       30.01       52.51     71.61 o 
 -10  -9   1       57.74       82.15     65.25 o 
  -9  -9   1      103.33       69.44     39.90 o 
  -8  -9   1      114.68      132.17     27.82 o 
  -7  -9   1      422.85      437.62     36.37 o 
  -6  -9   1       40.00       84.85     20.79 o 
  -5  -9   1     1172.65     1554.25     51.69 o 
  -4  -9   1     1291.38     1386.48     48.97 o 
  -3  -9   1      560.86      569.52     30.82 o 
  -2  -9   1      164.46      165.47     14.34 o 
  -1  -9   1     7486.32     8284.89    118.65 o 
   0  -9   1      233.03      287.36     15.77 o 
   1  -9   1     4676.64     5525.81    103.13 o 
   2  -9   1      520.29      516.52     25.35 o 
   3  -9   1      721.23      764.32     35.94 o 
   4  -9   1      644.97      823.52     38.10 o 
   5  -9   1     1216.30     1276.58     48.28 o 
   6  -9   1      259.10      207.80     26.76 o 
   7  -9   1      199.61      222.79     28.72 o 
   8  -9   1      225.95      213.87     30.94 o 
   9  -9   1      199.66      221.18     33.53 o 
  10  -9   1      213.17      173.61     42.12 o 
  11  -9   1       10.01       30.52     42.54 o 
  12  -9   1       29.74       31.35     48.10 o 
 -11  -8   1      100.26      142.41     39.24 o 
 -10  -8   1       99.48       48.97     34.21 o 
  -9  -8   1      100.84      137.99     29.45 o 
  -8  -8   1      369.99      391.24     49.61 o 
  -7  -8   1      394.23      409.73     34.61 o 
  -6  -8   1      531.60      572.27     50.85 o 
  -5  -8   1      848.34      906.65     61.74 o 
  -4  -8   1      909.28      955.29     40.52 o 
  -2  -8   1      416.08      460.32     22.39 o 
  -1  -8   1     2256.84     2473.92     42.89 o 
   0  -8   1     1062.48     1350.44     33.15 o 
   1  -8   1      383.28      668.99    147.03 o 
   2  -8   1      259.94      290.42     31.68 o 
   3  -8   1     4135.79     3868.74     72.71 o 
   4  -8   1      690.49      790.97     36.65 o 
   5  -8   1      356.75      486.33     34.03 o 
   6  -8   1      741.53      755.21     41.88 o 
   7  -8   1      185.45      196.54     27.93 o 
   8  -8   1      592.83      725.88     47.16 o 
   9  -8   1      240.99      295.40     37.21 o 
  10  -8   1       19.64       81.16     34.63 o 
  11  -8   1       10.87        3.40     34.34 o 
  12  -8   1        6.03       63.96     75.90 o 
 -12  -7   1        6.11        0.95     61.11 o 
 -11  -7   1      135.57      204.76     43.67 o 
 -10  -7   1       35.53       -3.07     30.69 o 
  -9  -7   1      123.13      154.05     29.48 o 
  -8  -7   1      102.55      106.71     39.55 o 
  -7  -7   1      378.06      335.06     31.52 o 
  -6  -7   1      269.34      305.40     26.93 o 
  -5  -7   1      330.65      312.73     31.56 o 
  -4  -7   1     1038.85     1084.02     40.48 o 
  -3  -7   1     7742.08     7405.66    146.71 o 
  -2  -7   1      560.07      679.65     39.35 o 
  -1  -7   1     4347.70     3974.25     60.73 o 
   0  -7   1     2062.73     2145.39     49.89 o 
   2  -7   1      781.32      870.17     26.45 o 
   4  -7   1      549.41      722.78     54.43 o 
   5  -7   1      267.06      282.82     25.22 o 
   6  -7   1      550.24      496.01     36.50 o 
   7  -7   1      639.70      567.43     39.83 o 
   8  -7   1       26.07      -13.16     22.13 o 
   9  -7   1      571.95      721.59     90.75 o 
  10  -7   1       50.89      -24.40     31.61 o 
  11  -7   1      102.90      222.01     53.64 o 
  12  -7   1       31.74      -40.81     40.81 o 
 -12  -6   1       14.09       -6.68     64.92 o 
 -11  -6   1      104.08      157.11     41.62 o 
 -10  -6   1       82.91       69.09     37.44 o 
  -9  -6   1      511.55      621.28     46.25 o 
  -8  -6   1       62.37       69.16     24.41 o 
  -7  -6   1      605.95      693.80     42.52 o 
  -6  -6   1      428.17      464.21     34.56 o 
  -5  -6   1      113.99      134.16     18.79 o 
  -4  -6   1     1839.63     1919.56     52.90 o 
  -3  -6   1     2440.26     2482.71     60.07 o 
  -2  -6   1     1699.70     1822.42     43.44 o 
  -1  -6   1     7541.66     7620.18    105.91 o 
   0  -6   1     7896.49     8569.43    246.25 o 
   1  -6   1     5580.83     5979.49    160.52 o 
   2  -6   1      922.82     1035.11     27.41 o 
   3  -6   1     1270.84     1562.30     59.34 o 
   4  -6   1     1033.13     1179.10     41.34 o 
   5  -6   1      114.97      142.36     27.01 o 
   6  -6   1      731.18      846.01     42.03 o 
   7  -6   1     1295.88     1229.13     51.90 o 
   8  -6   1      285.54      267.35     31.23 o 
   9  -6   1       72.11       84.21     36.50 o 
  10  -6   1       16.83       53.26     42.36 o 
  11  -6   1       36.59       67.44     43.19 o 
  12  -6   1       14.58       99.09     48.92 o 
 -12  -5   1       85.06      169.37     52.97 o 
 -11  -5   1       43.94       73.90     44.12 o 
 -10  -5   1       73.00      137.69     38.21 o 
  -9  -5   1      186.83      213.18     36.56 o 
  -8  -5   1       21.11       35.78     22.80 o 
  -7  -5   1     2383.46     2352.83     94.75 o 
  -6  -5   1      236.11      235.13     24.44 o 
  -5  -5   1      602.40      854.28     40.52 o 
  -4  -5   1     3018.78     2902.93     68.34 o 
  -3  -5   1      342.83      378.63     24.35 o 
  -2  -5   1    11899.46    12721.11    227.32 o 
  -1  -5   1    11919.75    11723.49    158.36 o 
   0  -5   1     4204.55     4531.12    127.22 o 
   1  -5   1     3642.10     4185.09    117.26 o 
   2  -5   1    10815.15    12131.85    188.68 o 
   3  -5   1      619.91      689.31     30.76 o 
   4  -5   1      839.07     1171.85     46.83 o 
   5  -5   1     1883.60     1730.65     52.47 o 
   6  -5   1      477.99      483.63     34.07 o 
   7  -5   1      515.73      747.49     42.69 o 
   8  -5   1      766.28      877.18     48.27 o 
   9  -5   1      143.38      211.31     36.61 o 
  10  -5   1      774.14      838.58     62.23 o 
  11  -5   1       67.08        9.41     52.99 o 
  12  -5   1       31.94      -41.81     42.68 o 
 -12  -4   1       70.80       51.38     77.81 o 
 -11  -4   1      105.33       59.45     43.54 o 
 -10  -4   1      136.62      254.41     40.87 o 
  -9  -4   1      148.95      167.42     35.04 o 
  -8  -4   1     1534.09     1460.70     59.40 o 
  -7  -4   1      141.64      134.28     31.04 o 
  -6  -4   1     1761.24     1745.61     54.95 o 
  -5  -4   1     1099.90     1162.29     42.21 o 
  -4  -4   1     2817.19     3719.46     85.49 o 
  -3  -4   1      557.64      580.98     26.88 o 
  -2  -4   1     1742.62     2219.53     67.39 o 
  -1  -4   1      635.47      592.91     18.26 o 
   0  -4   1    24997.21    27354.10    585.78 o 
   1  -4   1      249.24      319.77     18.29 o 
   2  -4   1     4448.34     4243.90     84.18 o 
   3  -4   1      563.73      610.25     27.41 o 
   4  -4   1     4125.87     4540.35    136.16 o 
   5  -4   1      109.07      420.13     33.88 o 
   6  -4   1     1226.81     1343.00     48.58 o 
   7  -4   1      591.54      494.87     35.65 o 
   8  -4   1      448.58      671.33     53.37 o 
   9  -4   1      162.53      133.36     33.39 o 
  10  -4   1       32.19       -9.10     37.52 o 
  11  -4   1        0.98       -8.29     40.17 o 
  12  -4   1       11.00      -17.19     43.54 o 
 -12  -3   1        4.52       41.49     51.56 o 
 -11  -3   1       12.81        6.97     39.90 o 
 -10  -3   1       97.71      144.71     35.60 o 
  -9  -3   1      106.07      159.99     34.89 o 
  -8  -3   1      122.46      131.70     25.79 o 
  -7  -3   1       95.11      114.44     21.63 o 
  -6  -3   1      369.37      439.71     34.87 o 
  -4  -3   1     2189.95     2953.27    106.80 o 
  -3  -3   1     3349.63     3116.80     68.14 o 
  -2  -3   1     2113.32     2278.29     60.64 o 
  -1  -3   1    13838.84    12842.11    184.85 o 
   0  -3   1     1378.48     1459.30     46.96 o 
   1  -3   1     4215.80     4816.99    348.41 o 
   2  -3   1     1238.67     1594.74     40.74 o 
   3  -3   1     1500.85     1818.86     45.79 o 
   4  -3   1     5625.04     5650.56    112.80 o 
   5  -3   1     2398.61     2365.73     87.65 o 
   6  -3   1      950.87      878.24     39.20 o 
   7  -3   1      168.18      153.90     23.39 o 
   8  -3   1      275.60      286.49     30.37 o 
   9  -3   1       27.07       27.92     29.06 o 
  10  -3   1       50.84       77.06     39.76 o 
  11  -3   1      169.95      136.23     47.92 o 
  12  -3   1       32.13      -40.74     40.74 o 
 -12  -2   1       15.85      -28.25     43.45 o 
 -11  -2   1       21.12       13.48     40.49 o 
 -10  -2   1      104.45       51.94     40.13 o 
  -9  -2   1       76.07       37.36     28.95 o 
  -8  -2   1       77.23       66.82     26.32 o 
  -7  -2   1       39.58       63.67     19.67 o 
  -6  -2   1      457.24      583.87     33.59 o 
  -5  -2   1     2323.51     2429.49     61.96 o 
  -4  -2   1     2059.75     2051.76     52.04 o 
  -2  -2   1     3166.92     3116.22     64.75 o 
  -1  -2   1     5566.58     5905.78    157.69 o 
   0  -2   1    25198.84    27456.68    764.93 o 
   1  -2   1     6099.31     6184.12    275.62 o 
   2  -2   1      970.12     1395.05     38.45 o 
   3  -2   1     6189.20     5469.02    107.08 o 
   4  -2   1     1555.83     1920.58     58.45 o 
   5  -2   1      409.49      729.73    102.16 o 
   6  -2   1     1206.76     1201.16     44.67 o 
   7  -2   1      477.87      454.82     33.31 o 
   8  -2   1      415.50      363.10     39.76 o 
   9  -2   1      256.66      324.76     40.01 o 
  10  -2   1       30.58       79.35     40.51 o 
  11  -2   1       80.77      135.16     59.20 o 
  12  -2   1       43.71      -29.33     42.87 o 
 -12  -1   1       43.40       29.17     46.24 o 
 -11  -1   1       68.76       19.96     53.47 o 
 -10  -1   1      159.78      150.82     42.77 o 
  -9  -1   1      122.74      129.16     32.70 o 
  -8  -1   1      253.17      237.15     34.43 o 
  -7  -1   1     1908.89     1895.17     58.88 o 
  -6  -1   1      621.29      621.18     33.84 o 
  -5  -1   1     1554.63     1888.50     52.74 o 
  -4  -1   1      924.43      901.37     33.76 o 
  -3  -1   1     1077.08     1059.75     34.87 o 
  -2  -1   1      120.88      153.91     18.34 o 
  -1  -1   1     8342.08     9052.75    153.91 o 
   0  -1   1      206.70      187.41      7.99 o 
   1  -1   1     7935.07     7926.09    172.54 o 
   2  -1   1      832.57      809.82     28.79 o 
   3  -1   1      432.00      557.25     24.74 o 
   4  -1   1      667.67      705.93     69.59 o 
   5  -1   1     1282.20     1484.42     55.81 o 
   6  -1   1      154.41      208.20     21.20 o 
   7  -1   1      346.23      496.71     42.86 o 
   8  -1   1      217.84      292.54     41.09 o 
   9  -1   1      480.42      476.10     94.52 o 
  10  -1   1      117.10      238.05     58.72 o 
  11  -1   1        8.78      -15.23     38.60 o 
  12  -1   1      133.43      113.41     52.99 o 
 -12   0   1        0.83      -55.19     66.36 o 
 -11   0   1       24.00       52.99     54.90 o 
 -10   0   1      150.00       74.62     46.78 o 
  -9   0   1      204.63      250.85     37.08 o 
  -8   0   1       30.68       20.45     25.54 o 
  -7   0   1      315.37      373.19     31.28 o 
  -6   0   1      469.05      435.49     33.11 o 
  -5   0   1      293.98      529.84     35.14 o 
  -3   0   1       59.97      110.63     21.00 o 
  -2   0   1    11964.32    10844.51    193.28 o 
  -1   0   1    27341.06    28121.30    485.84 o 
   0   0   1        0.11       -3.38      3.38 o 
   1   0   1    12152.13    15483.73    814.93 o 
   3   0   1      786.80      734.23     26.47 o 
   4   0   1     4846.77     4506.34     92.15 o 
   5   0   1      740.05      768.96     35.66 o 
   6   0   1      124.88      195.46     20.24 o 
   7   0   1     1450.64     1281.30     47.09 o 
   8   0   1       68.24       58.47     26.98 o 
   9   0   1      100.71       61.88     43.44 o 
  10   0   1        3.59       73.34     40.06 o 
  11   0   1      197.90      220.28     52.45 o 
  12   0   1        2.45       43.17     44.71 o 
 -12   1   1       42.55       49.37     46.89 o 
 -11   1   1       65.69       48.85     46.31 o 
 -10   1   1      173.27      159.44     43.63 o 
  -9   1   1      114.96      142.78     40.06 o 
  -8   1   1      279.80      264.05     41.06 o 
  -7   1   1     1919.26     1937.56     57.83 o 
  -6   1   1      614.69      566.78     31.78 o 
  -5   1   1     1650.78     2098.85     53.00 o 
  -4   1   1      814.33      860.73     31.53 o 
  -3   1   1     1107.91     1114.60     38.31 o 
  -2   1   1      123.36      234.68     35.15 o 
  -1   1   1     8472.50     8415.64    153.67 o 
   0   1   1      237.99      217.44     12.41 o 
   1   1   1     7670.97     8352.79    203.05 o 
   2   1   1      859.80      829.99     25.04 o 
   3   1   1      427.98      523.82     21.67 o 
   4   1   1      692.53      793.12     60.77 o 
   5   1   1     1366.87     1464.15     42.55 o 
   6   1   1      155.32      182.21     19.38 o 
   7   1   1      359.10      452.77     72.41 o 
   8   1   1      196.74      159.98     94.52 o 
   9   1   1      470.75      485.91     58.72 o 
  10   1   1      124.46       84.46     41.45 o 
  11   1   1        6.35        4.88     45.35 o 
  12   1   1      137.11       93.98     49.32 o 
 -12   2   1       10.84       -5.66     69.70 o 
 -11   2   1       27.80       72.86     42.20 o 
 -10   2   1      105.23      134.20     43.19 o 
  -9   2   1       79.14       79.56     36.16 o 
  -8   2   1       79.19       81.47     27.98 o 
  -7   2   1       35.48       99.60     24.59 o 
  -6   2   1      423.86      591.24     31.36 o 
  -5   2   1     2430.98     2550.69     60.41 o 
  -4   2   1     1988.41     2017.41     49.70 o 
  -2   2   1     3306.83     3287.33     64.36 o 
  -1   2   1     5576.27     5394.85    118.99 o 
   0   2   1    25139.64    26459.55    943.31 o 
   1   2   1     6255.08     6448.74    311.26 o 
   2   2   1     1023.70     1405.87     46.03 o 
   3   2   1     6087.46     5519.90    103.77 o 
   4   2   1     1575.19     1894.21     46.56 o 
   5   2   1      378.49      782.30     65.34 o 
   6   2   1     1225.33     1259.58     40.62 o 
   7   2   1      485.56      411.89     36.15 o 
   8   2   1      392.94      323.84     47.71 o 
   9   2   1      260.48      219.29     45.27 o 
  10   2   1       29.83       29.30     39.09 o 
  11   2   1       73.78       82.27     44.50 o 
  12   2   1       41.97      -26.64     43.14 o 
 -12   3   1        2.75      -24.70     42.20 o 
 -11   3   1        9.52        6.76     81.63 o 
 -10   3   1       99.68      134.20     42.44 o 
  -9   3   1      104.26       93.31     37.10 o 
  -8   3   1      153.88      140.77     29.05 o 
  -7   3   1      110.06      111.23     24.72 o 
  -6   3   1      423.25      486.17     28.53 o 
  -4   3   1     2112.52     2913.48     93.30 o 
  -3   3   1     3460.77     3286.33     66.20 o 
  -2   3   1     2200.20     2360.43     49.61 o 
  -1   3   1    13724.06    12807.43    317.96 o 
   0   3   1     1414.74     1420.70     63.97 o 
   1   3   1     4307.92     5070.77    567.61 o 
   2   3   1     1221.78     1568.82     80.20 o 
   3   3   1     1487.05     1740.39     52.17 o 
   4   3   1     5576.51     5422.55    127.72 o 
   5   3   1     2477.68     2502.78     57.29 o 
   6   3   1      920.04      816.87     63.81 o 
   7   3   1      155.59      185.50     27.19 o 
   8   3   1      292.65      311.76     94.52 o 
   9   3   1       23.15       47.01     34.93 o 
  10   3   1       56.41       71.46     39.49 o 
  11   3   1      173.62      155.76     49.32 o 
  12   3   1       28.58      -16.63     43.81 o 
 -12   4   1       75.47       98.60     49.77 o 
 -11   4   1       96.77       93.88     43.81 o 
 -10   4   1      161.99      181.88     44.80 o 
  -9   4   1      158.43      207.56     44.03 o 
  -8   4   1     1512.84     1383.34    105.02 o 
  -7   4   1      146.52      108.81     24.91 o 
  -6   4   1     1780.65     1802.36     62.78 o 
  -5   4   1     1037.38     1158.20     36.30 o 
  -4   4   1     2926.09     3712.77     77.55 o 
  -3   4   1      541.81      652.19     23.49 o 
  -2   4   1     1718.20     2146.69     65.40 o 
  -1   4   1      608.96      545.17     50.60 o 
   0   4   1    24975.72    25397.85    942.36 o 
   1   4   1      293.78      336.35     36.07 o 
   2   4   1     4378.42     4034.73    158.49 o 
   3   4   1      516.46      504.02     38.96 o 
   4   4   1     4357.91     4691.66    109.31 o 
   5   4   1      113.08      221.51     42.01 o 
   6   4   1     1198.90     1290.90     52.52 o 
   7   4   1      612.44      538.11     70.18 o 
   8   4   1      445.10      543.33     78.29 o 
   9   4   1      169.97      141.73     41.75 o 
  10   4   1       30.12      -32.60     32.70 o 
  11   4   1        1.86       13.58     47.74 o 
  12   4   1        9.41      -17.26     49.65 o 
 -12   5   1       87.20      -20.49     40.92 o 
 -11   5   1       42.03       23.09     40.64 o 
 -10   5   1       66.18      101.16     84.50 o 
  -9   5   1      189.28      211.42     44.54 o 
  -8   5   1       23.45       60.33     33.29 o 
  -7   5   1     2352.68     2251.15     76.96 o 
  -6   5   1      234.53      340.58     31.62 o 
  -5   5   1      659.60     1039.57     33.03 o 
  -4   5   1     2921.42     2831.88     62.92 o 
  -3   5   1      331.92      350.09     19.83 o 
  -2   5   1    12097.55    12560.82    247.51 o 
  -1   5   1    12134.37    11594.73    418.19 o 
   0   5   1     4193.65     4143.70    172.81 o 
   1   5   1     3428.22     4263.26    599.60 o 
   2   5   1    10713.82    11031.80    390.09 o 
   3   5   1      637.41      712.31     28.76 o 
   4   5   1      861.28     1117.63     59.09 o 
   5   5   1     1862.49     1741.71     55.83 o 
   6   5   1      489.60      552.87     71.35 o 
   7   5   1      525.16      744.51    148.47 o 
   8   5   1      797.44      822.41    128.89 o 
   9   5   1      141.74      180.55     44.03 o 
  10   5   1      736.84      807.68     73.74 o 
  11   5   1       68.40       27.44     41.60 o 
  12   5   1       33.58       71.98     47.71 o 
 -12   6   1       13.11      -39.26     64.92 o 
 -11   6   1      109.76      101.12     44.01 o 
 -10   6   1       83.89       64.26     38.20 o 
  -9   6   1      516.43      514.13     83.07 o 
  -8   6   1       69.18       80.26     33.72 o 
  -7   6   1      583.24      640.10     60.04 o 
  -6   6   1      392.49      488.84     37.09 o 
  -5   6   1      137.80      108.97     33.79 o 
  -4   6   1     1803.81     1916.27     47.01 o 
  -3   6   1     2474.99     2674.14     57.43 o 
  -2   6   1     1604.23     1615.51     41.44 o 
  -1   6   1     7510.07     7233.34    278.79 o 
   0   6   1     7817.55     9264.14    317.94 o 
   1   6   1     5481.34     5681.99    302.27 o 
   2   6   1      926.65      972.39     51.43 o 
   3   6   1     1189.29     1336.24     55.46 o 
   4   6   1      981.93     1044.56     41.62 o 
   5   6   1       99.10      131.69     18.45 o 
   6   6   1      774.80      835.53     62.54 o 
   7   6   1     1309.59     1206.98     74.90 o 
   8   6   1      283.08      240.48     46.11 o 
   9   6   1       72.15       73.98     38.72 o 
  10   6   1       18.82       21.68     37.36 o 
  11   6   1       37.57       71.48     45.10 o 
  12   6   1       17.40       -9.91     44.03 o 
 -12   7   1        6.93       20.23     55.85 o 
 -11   7   1      127.97      136.54    101.68 o 
 -10   7   1       36.96      -13.89     32.61 o 
  -9   7   1      128.85      126.74     40.17 o 
  -8   7   1      121.60       91.57     56.33 o 
  -7   7   1      370.98      434.60     91.66 o 
  -6   7   1      250.83      272.54     27.90 o 
  -5   7   1      362.24      411.64     52.02 o 
  -4   7   1     1055.28     1129.82     33.73 o 
  -3   7   1     7963.67     7783.99    143.78 o 
  -2   7   1      577.08      688.32     56.47 o 
  -1   7   1     4466.68     3940.34    158.49 o 
   0   7   1     2115.10     2354.46    102.16 o 
   1   7   1      514.19      467.84     47.74 o 
   2   7   1      699.38      793.80     52.75 o 
   4   7   1      568.22      601.20     30.56 o 
   5   7   1      265.22      282.80     64.86 o 
   6   7   1      560.69      506.83     50.27 o 
   7   7   1      653.78      596.68     66.83 o 
   8   7   1       22.79       19.83     32.02 o 
   9   7   1      562.80      510.30     62.07 o 
  10   7   1       52.84        6.21     37.64 o 
  11   7   1      114.99       30.02     85.93 o 
  12   7   1       25.87       74.24    107.89 o 
 -12   8   1       55.51       41.23     45.80 o 
 -11   8   1       92.24       16.80     39.41 o 
 -10   8   1      105.76      115.67     42.68 o 
  -9   8   1      112.98       11.90     34.65 o 
  -8   8   1      365.11      363.26     51.19 o 
  -7   8   1      382.43      419.90     52.99 o 
  -6   8   1      521.91      606.32     55.02 o 
  -5   8   1      888.65      964.16     44.77 o 
  -4   8   1      858.76      938.91     31.61 o 
  -2   8   1      449.82      494.80     35.39 o 
  -1   8   1     2157.36     2339.19    111.71 o 
   0   8   1     1065.45     1416.88     80.20 o 
   2   8   1      299.87      347.05     25.36 o 
   3   8   1     3926.91     3646.67     91.49 o 
   4   8   1      691.94      761.74     34.76 o 
   5   8   1      328.63      547.48     84.02 o 
   6   8   1      748.73      657.07    111.23 o 
   7   8   1      178.03      245.78     44.40 o 
   8   8   1      580.98      624.34     64.64 o 
   9   8   1      228.71      235.52     82.59 o 
  10   8   1       18.67       45.90     38.53 o 
  11   8   1       14.21      -10.24     44.40 o 
  12   8   1        7.85      -59.20     59.20 o 
 -12   9   1       29.46       28.64     67.79 o 
 -11   9   1       32.49       12.86     41.60 o 
 -10   9   1       64.49      132.02     44.50 o 
  -9   9   1      110.57       35.43     66.83 o 
  -8   9   1      117.93      155.81     40.64 o 
  -7   9   1      437.92      407.97     60.15 o 
  -6   9   1       41.28       79.08     29.32 o 
  -5   9   1     1176.37     1451.56     99.77 o 
  -4   9   1     1256.43     1267.77     39.14 o 
  -3   9   1      606.66      695.57     43.96 o 
  -2   9   1      129.02      129.82     18.77 o 
  -1   9   1     7390.19     8224.39    311.26 o 
   0   9   1      241.77      368.54     50.60 o 
   1   9   1     4740.21     5850.42    150.86 o 
   2   9   1      548.69      576.10     31.72 o 
   3   9   1      715.34      791.69     34.89 o 
   4   9   1      647.42      849.44     43.51 o 
   5   9   1     1266.18     1345.92     80.20 o 
   6   9   1      251.99      316.62     86.88 o 
   7   9   1      192.90      244.29     47.26 o 
   8   9   1      233.07      246.05     45.10 o 
   9   9   1      210.29      337.04     54.69 o 
  10   9   1      201.74      221.54     80.20 o 
  11   9   1        9.82      -24.33     38.82 o 
 -12  10   1        7.59      -32.46     67.79 o 
 -11  10   1       61.17       59.69     62.54 o 
 -10  10   1      102.45        1.75     39.14 o 
  -9  10   1       43.82       66.78     37.93 o 
  -8  10   1      424.97      469.99     84.50 o 
  -7  10   1     1348.89     1157.15     76.82 o 
  -6  10   1      793.60      744.99     61.26 o 
  -5  10   1     1080.06     1053.84     81.52 o 
  -3  10   1     1713.74     1934.48     50.48 o 
  -1  10   1     2461.47     2204.56    113.62 o 
   0  10   1      614.33      733.26     64.92 o 
   1  10   1      918.09     1232.55     48.86 o 
   2  10   1     5067.08     4793.86    112.41 o 
   3  10   1     1573.43     1765.06     54.05 o 
   4  10   1     1691.65     1685.97     64.78 o 
   5  10   1      202.00      387.74    132.24 o 
   6  10   1      146.69      183.97     37.06 o 
   7  10   1      291.36      484.04    137.01 o 
   8  10   1      174.64      167.01     42.52 o 
   9  10   1       11.14      -31.81     31.81 o 
  10  10   1       63.75      110.19     45.42 o 
  11  10   1       49.65       17.76     84.97 o 
 -11  11   1       23.59        9.68     54.90 o 
 -10  11   1       26.97        2.13     37.36 o 
  -9  11   1      145.77      200.24     45.67 o 
  -8  11   1      379.28      331.57     50.94 o 
  -7  11   1      152.62      197.88     41.51 o 
  -6  11   1     1057.61     1008.04     70.17 o 
  -5  11   1      821.62      931.07     62.32 o 
  -4  11   1     1111.64     1022.79     46.60 o 
  -3  11   1      734.43      849.73     42.64 o 
  -2  11   1     6848.99     7151.30    192.07 o 
  -1  11   1     5635.32     6174.50    238.69 o 
   0  11   1      247.50      211.96     40.10 o 
   1  11   1     2384.74     3660.54    116.00 o 
   2  11   1     3263.16     4321.63    119.47 o 
   3  11   1      518.38      601.48     34.56 o 
   4  11   1      360.82      459.36     69.70 o 
   5  11   1      137.48      193.54     34.25 o 
   6  11   1      386.10      564.27     58.74 o 
   7  11   1      135.21      109.59     52.51 o 
   8  11   1       88.91      107.78     52.51 o 
   9  11   1      136.49      113.27     42.19 o 
  10  11   1       15.31      -35.32     35.32 o 
  11  11   1       80.28        0.45     70.65 o 
 -11  12   1       51.45        8.05     42.19 o 
 -10  12   1       45.88       26.76     39.46 o 
  -9  12   1      519.56      552.13     93.09 o 
  -8  12   1        6.21      -29.62     31.03 o 
  -7  12   1      372.97      316.77     48.86 o 
  -6  12   1      323.44      323.42     45.95 o 
  -5  12   1       99.10      280.70     61.11 o 
  -4  12   1      107.68      214.93     24.73 o 
  -3  12   1      642.50     1081.75     93.57 o 
  -2  12   1      943.93      979.37     50.97 o 
  -1  12   1     1569.20     1340.50     86.88 o 
   0  12   1     8833.08    11011.37    408.64 o 
   2  12   1      359.44      445.71     60.80 o 
   3  12   1     3128.70     2817.86    100.45 o 
   4  12   1      549.18      449.41     71.13 o 
   5  12   1     1308.77     1231.14    141.31 o 
   6  12   1      180.26      174.45     52.03 o 
   7  12   1       65.68      104.28     37.25 o 
   8  12   1       22.65      -15.28     51.56 o 
   9  12   1       47.03       85.33     40.17 o 
  10  12   1        8.09       86.11     42.52 o 
  11  12   1       58.80       98.15     76.86 o 
 -11  13   1       57.79      111.32     51.93 o 
 -10  13   1       45.67      101.47     60.15 o 
  -9  13   1      223.90      153.17     65.40 o 
  -8  13   1      186.37      167.67     43.82 o 
  -7  13   1     1152.29     1058.87    138.92 o 
  -6  13   1       85.94      140.37     37.36 o 
  -4  13   1      943.45     1003.07     54.78 o 
  -3  13   1     1331.17     1320.97     53.28 o 
  -2  13   1      863.64     1113.37     55.67 o 
  -1  13   1     1215.35     1639.34     99.30 o 
   0  13   1      660.88      762.86     69.70 o 
   1  13   1     1955.79     2202.11     63.70 o 
   2  13   1     1199.41     1286.90     49.24 o 
   3  13   1      752.32      954.60     43.73 o 
   4  13   1      439.55      679.69     70.18 o 
   5  13   1     1967.35     1971.89     91.45 o 
   6  13   1       61.08       69.86     33.00 o 
   7  13   1      980.66     1108.46    221.51 o 
   8  13   1       52.19       28.87     34.25 o 
   9  13   1      142.26      172.75     69.22 o 
  10  13   1       36.42       39.42     42.68 o 
  11  13   1       80.66      141.27     54.33 o 
 -11  14   1       17.81       18.21     46.52 o 
 -10  14   1       14.53      -54.62     71.61 o 
  -9  14   1       17.76       23.79     62.06 o 
  -8  14   1      731.04      735.88     84.97 o 
  -7  14   1      232.50      219.73     45.10 o 
  -6  14   1       22.94       45.04     34.05 o 
  -5  14   1      175.44      166.51     37.36 o 
  -4  14   1      192.48      216.03     35.99 o 
  -3  14   1      143.44      183.45     36.26 o 
  -2  14   1      525.93      459.08     66.36 o 
  -1  14   1     1119.63     1158.14     84.97 o 
   0  14   1      285.44      415.33     66.83 o 
   1  14   1      922.35      976.02     43.54 o 
   2  14   1      136.53      161.24     21.89 o 
   3  14   1      664.65      521.38     50.83 o 
   4  14   1     1622.28     1470.42     76.40 o 
   5  14   1      800.20      633.69     61.26 o 
   6  14   1       68.35       71.12     33.49 o 
   7  14   1      400.78      393.70     52.71 o 
   8  14   1      209.15      217.13     68.27 o 
   9  14   1      285.74      276.08     54.64 o 
  10  14   1        0.40       -6.18     39.82 o 
  11  14   1       46.32       -3.82     61.11 o 
 -10  15   1       26.54      -19.10     39.96 o 
  -9  15   1       44.50      131.24     45.54 o 
  -8  15   1        4.15       33.38     64.92 o 
  -7  15   1       55.02       28.69     66.36 o 
  -6  15   1       13.68       35.71     58.24 o 
  -5  15   1      282.36      257.59     42.89 o 
  -4  15   1      920.95      945.38     67.13 o 
  -3  15   1       34.16      116.64     62.54 o 
  -2  15   1      574.84      630.07     49.23 o 
  -1  15   1     1511.46     1808.34    112.66 o 
   0  15   1     1004.75     1222.78     64.41 o 
   1  15   1     2424.13     2464.32     72.40 o 
   2  15   1      312.63      353.92     30.95 o 
   3  15   1      962.24      894.67     61.22 o 
   4  15   1       55.69      122.71     32.77 o 
   5  15   1      186.26      241.21     41.27 o 
   6  15   1      443.02      409.97     65.40 o 
   7  15   1        8.26      -45.77     48.69 o 
   8  15   1      212.13      209.43     47.59 o 
   9  15   1      113.44       33.34    143.69 o 
  10  15   1      297.86      221.92     56.70 o 
 -10  16   1      114.77      201.50    109.32 o 
  -9  16   1      423.92      467.16     66.29 o 
  -8  16   1      121.60      214.46     47.42 o 
  -7  16   1      120.57      169.23     44.94 o 
  -6  16   1       98.10      135.32     40.64 o 
  -5  16   1      107.31      120.48     37.79 o 
  -4  16   1       63.41       66.73     32.12 o 
  -3  16   1      636.72      681.32     47.61 o 
  -2  16   1     1734.27     1903.36     78.95 o 
  -1  16   1      314.59      469.75     72.56 o 
   0  16   1      934.18     1151.84     65.40 o 
   1  16   1      624.93      549.93     39.73 o 
   2  16   1     1190.95     1416.52     88.81 o 
   3  16   1      542.53      596.15     57.49 o 
   4  16   1      171.89      171.71     36.45 o 
   5  16   1      226.95      205.49     41.02 o 
   6  16   1      200.53      270.01     47.72 o 
   7  16   1      217.75      321.10     51.19 o 
   8  16   1      327.14      298.54     66.83 o 
   9  16   1       48.04       41.94     40.36 o 
  10  16   1       18.22       84.94     48.86 o 
 -10  17   1       83.35      173.15     84.97 o 
  -9  17   1       86.10       26.14    103.12 o 
  -8  17   1      450.30      441.71     62.94 o 
  -7  17   1       42.82       80.77     39.76 o 
  -6  17   1     1531.28     1499.98     92.06 o 
  -5  17   1      236.19      283.31     46.74 o 
  -4  17   1       96.40      180.83     38.77 o 
  -3  17   1      402.05      386.62     46.93 o 
  -2  17   1      676.46      729.81     57.95 o 
  -1  17   1     1786.66     1985.92    121.26 o 
   0  17   1      682.44      829.59     60.07 o 
   1  17   1     1597.06     1726.87     72.09 o 
   2  17   1      375.47      568.31     40.52 o 
   3  17   1      348.84      452.92     52.71 o 
   4  17   1      620.34      648.09     61.44 o 
   5  17   1      106.31      133.21     52.99 o 
   6  17   1      590.07      753.21     70.55 o 
   7  17   1      113.58      133.16     95.48 o 
   8  17   1        8.24        9.75     37.52 o 
   9  17   1      259.34      241.61     56.41 o 
  10  17   1      100.80      123.46     89.27 o 
 -10  18   1      168.46      175.68     76.38 o 
  -9  18   1       10.95       32.67     42.52 o 
  -8  18   1       14.31       49.54     74.95 o 
  -7  18   1       38.61       48.64     75.90 o 
  -6  18   1      190.93      249.80    101.21 o 
  -5  18   1       95.08       65.80     43.44 o 
  -4  18   1      265.02      329.96     47.92 o 
  -3  18   1      193.84      124.87     62.54 o 
  -2  18   1       79.29      189.29     28.40 o 
  -1  18   1       58.88       77.34     43.92 o 
   0  18   1       36.90       64.78     55.38 o 
   1  18   1      460.81      448.54     51.87 o 
   2  18   1     1073.59      991.51     55.58 o 
   3  18   1      122.51      137.25     34.08 o 
   4  18   1      615.55      639.03    118.87 o 
   5  18   1       65.99      146.48     39.69 o 
   6  18   1      184.56      197.44     45.18 o 
   7  18   1      140.41      161.31     44.69 o 
   8  18   1      133.53      166.40     49.62 o 
   9  18   1       18.06       21.40     62.06 o 
  -9  19   1      319.31      327.51    180.45 o 
  -8  19   1       15.47       22.61     41.27 o 
  -7  19   1      536.32      490.78    137.01 o 
  -6  19   1      130.82      198.28     45.65 o 
  -5  19   1      207.35      281.46     97.39 o 
  -4  19   1      727.50      851.29    148.47 o 
  -3  19   1      135.84      105.11     35.97 o 
  -2  19   1      275.09      325.96     34.98 o 
  -1  19   1       61.43      103.37     33.06 o 
   0  19   1      241.65      320.09     86.88 o 
   1  19   1       86.24       55.30     30.45 o 
   2  19   1        3.33       14.39     39.62 o 
   3  19   1      179.84      221.06     46.06 o 
   4  19   1       80.63      189.60     52.99 o 
   5  19   1     1323.71     1265.44     83.99 o 
   6  19   1       48.56       42.10     36.84 o 
   7  19   1      293.45      366.58    104.07 o 
   8  19   1      125.52      168.48     50.57 o 
   9  19   1       41.25       25.50     45.54 o 
  -9  20   1       17.33      -48.69     58.24 o 
  -8  20   1      222.72      305.26     58.69 o 
  -7  20   1       21.66       11.59     39.15 o 
  -6  20   1       30.14       42.96     39.82 o 
  -5  20   1      334.82      334.56     51.83 o 
  -4  20   1      121.72      218.79     43.04 o 
  -3  20   1      261.61      393.52     52.07 o 
  -2  20   1       44.40      104.11     33.47 o 
  -1  20   1      377.54      356.56     46.24 o 
   0  20   1      135.90      120.15     41.06 o 
   1  20   1      303.29      408.64     70.65 o 
   2  20   1      515.72      575.13     90.70 o 
   3  20   1      470.40      545.47     65.11 o 
   4  20   1      766.68      781.96    107.89 o 
   5  20   1      318.07      291.20     79.25 o 
   6  20   1        0.98        9.09     35.99 o 
   7  20   1      238.51      270.44     54.76 o 
   8  20   1       44.53       67.71     48.48 o 
   9  20   1       32.43      -27.69     61.11 o 
  -8  21   1      216.16      244.55     56.97 o 
  -7  21   1       30.56       85.40     46.83 o 
  -6  21   1      321.59      339.27     56.43 o 
  -5  21   1      259.94      258.75     49.34 o 
  -4  21   1       32.28      108.49     39.92 o 
  -3  21   1      198.41      150.85     70.65 o 
  -2  21   1      107.02      201.82     45.37 o 
  -1  21   1       17.72      108.14     35.76 o 
   0  21   1      505.06      565.91     58.72 o 
   1  21   1      579.75      529.34     60.36 o 
   2  21   1      103.63       74.08     39.96 o 
   3  21   1      171.44      206.36     51.56 o 
   4  21   1      214.64      106.14     69.22 o 
   5  21   1      194.69      170.90     69.70 o 
   6  21   1      530.83      536.58    103.12 o 
   7  21   1       42.81      -45.83     59.20 o 
   8  21   1      119.55       91.66     74.47 o 
  -8  22   1      101.13      110.75     71.61 o 
  -7  22   1       67.95      100.57     48.53 o 
  -6  22   1       75.66       89.06     48.22 o 
  -5  22   1        4.74      171.86     71.61 o 
  -4  22   1      104.07      102.16     71.61 o 
  -3  22   1       23.19      153.72     69.70 o 
  -2  22   1       33.27       -5.51     36.47 o 
  -1  22   1       79.13       39.25     35.40 o 
   0  22   1      278.56      352.68     49.16 o 
   1  22   1      106.34      140.62     42.44 o 
   2  22   1       53.94      -23.56     37.78 o 
   3  22   1      537.39      513.83     83.07 o 
   4  22   1      177.92      155.02     47.68 o 
   5  22   1      305.34      246.22     54.67 o 
   6  22   1      244.09      165.18     77.34 o 
   7  22   1       76.07       35.33     69.70 o 
  -7  23   1      101.84       78.29     73.52 o 
  -6  23   1       32.96       95.48     70.65 o 
  -5  23   1        6.50       36.28     64.92 o 
  -4  23   1      216.33       87.84     74.47 o 
  -3  23   1      115.28      110.94     45.57 o 
  -2  23   1      194.14      275.52     55.73 o 
  -1  23   1      158.88      292.16     67.79 o 
   0  23   1      211.92      296.93     70.65 o 
   1  23   1      596.74      743.88     72.57 o 
   2  23   1      130.12      193.20     51.59 o 
   3  23   1       86.86       79.10     81.63 o 
   4  23   1       13.94       91.84     66.83 o 
   5  23   1      371.73      320.61     60.63 o 
   6  23   1        4.72       32.61     44.71 o 
   7  23   1       14.28       90.70     77.34 o 
  -6  24   1       42.07       66.83     66.83 o 
  -5  24   1        3.43       -5.73     59.20 o 
  -4  24   1       58.39      182.36     80.20 o 
  -3  24   1       81.80      110.55     49.99 o 
  -2  24   1       17.45      141.31     49.08 o 
  -1  24   1      507.57      651.15     95.48 o 
   0  24   1       50.08       99.30     56.33 o 
   1  24   1      458.70      670.71     74.89 o 
   2  24   1      238.63      297.75     77.81 o 
   3  24   1       31.76       22.44     98.82 o 
   4  24   1      147.85      134.63     61.58 o 
   5  24   1      106.42       30.77     46.89 o 
   6  24   1       22.46       -6.22     92.14 o 
  -5  25   1       85.14       74.47     71.61 o 
  -4  25   1      237.21      341.11     63.28 o 
  -3  25   1      106.02       56.91     48.48 o 
  -2  25   1       55.60       37.67     52.99 o 
   1  25   1       89.77      183.55     52.76 o 
   2  25   1       63.23       10.82     43.62 o 
   3  25   1        1.42       28.21     44.50 o 
   4  25   1      111.02      130.14     52.16 o 
   5  25   1      117.59      145.96     54.64 o 
   6  25   1      100.87       34.72     50.13 o 
  -5  26   1      306.31      419.27     70.95 o 
  -4  26   1        4.28      -36.60     58.72 o 
  -3  26   1      199.17      230.96     57.91 o 
  -2  26   1      215.69      284.73     61.94 o 
  -1  26   1      132.40        1.91     64.92 o 
   1  26   1       48.65       78.15     49.02 o 
   2  26   1        4.47       -2.48     46.73 o 
   3  26   1      322.79      297.22     65.50 o 
   4  26   1       38.95       68.35     49.54 o 
   5  26   1      461.42      686.84    146.56 o 
  -4  27   1      108.18      166.09     58.45 o 
  -3  27   1      189.77      310.75     68.74 o 
  -2  27   1       30.76      -15.28     75.43 o 
  -1  27   1      117.25       88.79     83.07 o 
   0  27   1      284.61      468.79    105.98 o 
   1  27   1       43.86      188.09     78.29 o 
   2  27   1        6.47      -47.16     47.16 o 
   3  27   1       60.36      125.33    110.28 o 
   4  27   1      105.53      122.23     53.81 o 
  -3  28   1      239.19      278.79     87.84 o 
  -2  28   1       75.50      142.26     84.02 o 
  -1  28   1      234.78      404.82    105.02 o 
   0  28   1       31.42        0.00     79.25 o 
   1  28   1       37.80      148.94     75.43 o 
   2  28   1       95.99      135.60     57.91 o 
   3  28   1       64.92      125.17     58.05 o 
  -3 -28   2      124.76      206.23     82.11 o 
  -2 -28   2      163.89       44.87     68.74 o 
   0 -28   2       24.04        8.59     66.83 o 
   1 -28   2      132.55      107.07     71.13 o 
   2 -28   2      133.58       91.17     50.29 o 
  -4 -27   2      168.46       86.88     72.56 o 
  -3 -27   2      148.21       84.97     68.74 o 
  -2 -27   2      183.39      344.67     83.07 o 
  -1 -27   2      315.49      445.88     92.61 o 
   0 -27   2        5.46      -55.38     55.38 o 
   1 -27   2      405.09      435.02     67.15 o 
   2 -27   2      182.38      165.14    129.37 o 
   3 -27   2       54.91       39.17     44.80 o 
   4 -27   2       37.18        3.85     43.54 o 
  -5 -26   2       77.14       37.25    116.00 o 
  -4 -26   2       24.43       14.32     63.97 o 
  -3 -26   2        9.78        3.82     57.29 o 
  -2 -26   2      199.98      277.20    101.68 o 
  -1 -26   2       63.03       27.17     34.27 o 
   0 -26   2        8.22       11.46     56.33 o 
   1 -26   2       12.93       32.55     42.68 o 
   2 -26   2       36.79      137.01     47.93 o 
   3 -26   2      131.91       23.92     42.16 o 
   4 -26   2      394.88      408.87     69.45 o 
   5 -26   2       56.70       18.31     44.86 o 
  -6 -25   2        2.40      -26.73     70.65 o 
  -5 -25   2      117.50      101.90     53.67 o 
  -4 -25   2       11.11       42.17     58.24 o 
  -3 -25   2      129.25      106.93     65.88 o 
  -2 -25   2        1.59      -11.19     35.61 o 
  -1 -25   2       92.90       71.37     35.54 o 
   0 -25   2      217.26      250.94     53.13 o 
   1 -25   2       31.88       44.64     40.36 o 
   2 -25   2      243.46      277.12     56.70 o 
   3 -25   2      270.02      212.01     53.96 o 
   4 -25   2      145.04      149.66     51.26 o 
   5 -25   2       97.95      118.90     51.38 o 
   6 -25   2       18.23       68.74     68.74 o 
  -6 -24   2       89.15       64.66    122.21 o 
  -5 -24   2       36.26       16.88     44.96 o 
  -4 -24   2       83.55       37.85     53.47 o 
  -3 -24   2       25.27       68.74     41.86 o 
  -2 -24   2      206.90      202.17     49.62 o 
  -1 -24   2       27.57       -2.26     29.95 o 
   0 -24   2       69.17      133.47     43.51 o 
   1 -24   2      241.44      228.10     91.18 o 
   2 -24   2       60.57       97.58     48.69 o 
   3 -24   2      231.90      211.81     51.97 o 
   4 -24   2       24.09       48.51     60.15 o 
   5 -24   2      352.58      367.58     63.78 o 
   6 -24   2       47.13       -2.85     51.56 o 
  -7 -23   2       20.23       -1.83     97.39 o 
  -6 -23   2       68.97      177.48     54.57 o 
  -5 -23   2       25.40       42.23     46.78 o 
  -4 -23   2      112.59      201.61     51.56 o 
  -3 -23   2        1.92      -29.07     29.07 o 
  -2 -23   2      622.27      499.86     63.46 o 
  -1 -23   2      141.14      149.41     35.59 o 
   0 -23   2      468.44      569.34     45.18 o 
   1 -23   2      388.93      378.72     62.06 o 
   2 -23   2      242.07      273.47     50.89 o 
   3 -23   2      254.77      334.29     56.37 o 
   4 -23   2       14.28       35.19     40.13 o 
   5 -23   2      198.32      253.30    167.08 o 
   6 -23   2       16.75       -8.99     40.13 o 
   7 -23   2        2.37       52.57     46.74 o 
  -7 -22   2      128.47      215.56     57.20 o 
  -6 -22   2      114.48      132.69     91.18 o 
  -5 -22   2       75.99      134.64     48.18 o 
  -4 -22   2      150.57      159.40     38.13 o 
  -3 -22   2      206.00      215.14     39.59 o 
  -2 -22   2      316.04      391.38     49.94 o 
  -1 -22   2       22.05       -3.84     23.47 o 
   0 -22   2       31.10       55.63     24.95 o 
   1 -22   2      149.76      172.26     48.69 o 
   2 -22   2      123.78       79.72     38.48 o 
   3 -22   2      137.10      112.19     43.07 o 
   4 -22   2      291.79      266.75     52.92 o 
   5 -22   2      271.30      329.03     57.28 o 
   6 -22   2      125.51      134.32     48.94 o 
   7 -22   2      154.86      153.83     53.52 o 
   8 -22   2       56.24       80.20     66.83 o 
  -8 -21   2        0.17      -12.29     45.20 o 
  -7 -21   2       73.00       77.04     49.59 o 
  -6 -21   2      334.33      423.82     64.83 o 
  -5 -21   2       54.94        7.38     38.08 o 
  -4 -21   2      617.06      676.51     57.25 o 
  -3 -21   2       59.14       92.51     32.49 o 
  -2 -21   2      228.39      239.87     34.07 o 
  -1 -21   2      920.02     1084.50     54.83 o 
   0 -21   2      444.79      486.54     41.08 o 
   1 -21   2      646.75      756.32     68.77 o 
   2 -21   2       92.22       15.09     33.57 o 
   3 -21   2       29.78       72.09     37.81 o 
   4 -21   2      294.61      220.20     48.66 o 
   5 -21   2      632.34      651.51    138.44 o 
   6 -21   2      137.49      113.28     63.49 o 
   7 -21   2        0.79      -49.65     49.65 o 
   8 -21   2      165.43      156.67     45.88 o 
  -9 -20   2      110.72       40.10     69.70 o 
  -8 -20   2       54.72       89.97     50.68 o 
  -7 -20   2      141.20      127.64     68.27 o 
  -6 -20   2      467.24      595.61     72.00 o 
  -5 -20   2      137.18      182.14     38.72 o 
  -4 -20   2        2.25       -3.03     27.54 o 
  -3 -20   2       96.26      100.60     32.42 o 
  -2 -20   2      135.11      155.39     29.48 o 
  -1 -20   2      184.51      229.86     26.33 o 
   0 -20   2      100.18       82.13     25.12 o 
   1 -20   2      566.42      586.85     49.95 o 
   2 -20   2      168.48      193.82     54.42 o 
   3 -20   2      414.46      434.67     57.39 o 
   4 -20   2      662.89      668.83     67.50 o 
   5 -20   2      338.07      276.90     67.31 o 
   6 -20   2      976.49      898.07     66.03 o 
   7 -20   2       90.42       38.28     36.03 o 
   8 -20   2      138.45      156.93     44.71 o 
   9 -20   2       99.23      175.68     81.16 o 
  -9 -19   2       47.91       87.28     52.96 o 
  -8 -19   2      151.63       94.33     57.29 o 
  -7 -19   2       15.10       36.70     42.96 o 
  -6 -19   2        9.03        0.95     38.48 o 
  -5 -19   2      550.22      679.15     56.18 o 
  -4 -19   2      117.29       79.64     31.03 o 
  -3 -19   2      886.34      774.17     55.79 o 
  -2 -19   2      116.75      167.01     24.35 o 
  -1 -19   2      337.09      344.81     27.59 o 
   0 -19   2      151.53      139.36     27.97 o 
   1 -19   2      869.77      743.80     44.09 o 
   2 -19   2       61.29       82.97     34.41 o 
   3 -19   2        9.33       -0.63     29.68 o 
   4 -19   2      383.03      400.79     53.96 o 
   5 -19   2      107.45      156.82     36.65 o 
   6 -19   2       26.60       46.63     32.92 o 
   7 -19   2       24.16       62.39     49.81 o 
   8 -19   2       30.82       62.72     38.68 o 
   9 -19   2       55.60       72.93     44.92 o 
 -10 -18   2       59.04      131.76     83.07 o 
  -9 -18   2       82.50       42.65     86.88 o 
  -8 -18   2      107.93      213.26     54.37 o 
  -7 -18   2      130.38       69.14     51.08 o 
  -6 -18   2      258.44      260.26     61.53 o 
  -5 -18   2      226.21      231.79     38.49 o 
  -4 -18   2      124.52      162.64     56.56 o 
  -3 -18   2      414.51      378.49     40.93 o 
  -2 -18   2       90.27      125.67     22.90 o 
  -1 -18   2      398.05      448.26     31.74 o 
   0 -18   2      222.37      260.93     26.17 o 
   1 -18   2      240.14      202.42     26.51 o 
   2 -18   2      233.40      260.37     33.62 o 
   3 -18   2      144.33       94.72     65.88 o 
   4 -18   2       71.39       53.83     35.33 o 
   5 -18   2       79.45       76.78     32.23 o 
   6 -18   2      185.58      101.54     34.82 o 
   7 -18   2      525.53      591.73     72.52 o 
   8 -18   2       74.38       77.76     44.88 o 
   9 -18   2       22.97      111.12     42.53 o 
 -10 -17   2       61.80      104.49     58.24 o 
  -9 -17   2      354.91      314.53     64.45 o 
  -8 -17   2      287.23      267.50     57.48 o 
  -7 -17   2      204.26      225.12     52.65 o 
  -6 -17   2       31.27       16.66     42.41 o 
  -5 -17   2      117.86      124.73     32.17 o 
  -4 -17   2      746.43      768.34     54.77 o 
  -3 -17   2      846.52      863.69     56.02 o 
  -2 -17   2     1520.69     1529.38     51.76 o 
  -1 -17   2     1170.09     1249.09     42.70 o 
   0 -17   2     1448.02     1506.97     50.03 o 
   1 -17   2     1318.60     1460.61     53.91 o 
   2 -17   2      999.62     1006.73     46.75 o 
   3 -17   2     1057.40     1087.94    116.00 o 
   4 -17   2      203.66      246.81     30.43 o 
   5 -17   2      218.78      199.21     37.17 o 
   6 -17   2      250.36      259.28     42.26 o 
   7 -17   2       76.39        7.06     31.99 o 
   8 -17   2      526.15      605.17     60.67 o 
   9 -17   2       71.68       55.16     39.62 o 
  10 -17   2       10.39       32.23     41.00 o 
 -10 -16   2      430.87      437.82    107.41 o 
  -9 -16   2       69.15      105.98     51.31 o 
  -8 -16   2      242.31      253.30     56.13 o 
  -7 -16   2      142.62      139.87     49.17 o 
  -6 -16   2      349.59      364.11     43.40 o 
  -5 -16   2      133.29      123.28     31.76 o 
  -4 -16   2      645.66      746.84     54.96 o 
  -3 -16   2      567.71      623.67     49.45 o 
  -2 -16   2     1212.00     1300.14     47.10 o 
  -1 -16   2      424.44      408.71     27.12 o 
   0 -16   2      618.50      655.51     32.51 o 
   1 -16   2      267.29      290.22     26.48 o 
   2 -16   2      850.79      784.62     54.43 o 
   3 -16   2      636.20      688.56     48.06 o 
   4 -16   2     1701.35     1665.41     69.46 o 
   5 -16   2     1182.53     1280.17     74.42 o 
   6 -16   2      256.25      303.14     42.41 o 
   7 -16   2      384.65      357.76     46.94 o 
   8 -16   2      275.60      264.18     45.00 o 
   9 -16   2      149.64      129.44     41.93 o 
  10 -16   2      203.41      171.36     47.32 o 
 -10 -15   2       95.79      146.32     54.49 o 
  -9 -15   2       90.44      205.58     70.18 o 
  -8 -15   2      221.10      260.22     57.76 o 
  -7 -15   2       35.96        9.81     29.56 o 
  -6 -15   2      107.35      108.00     39.63 o 
  -5 -15   2      377.43      410.50     42.08 o 
  -4 -15   2     1068.20     1063.15     58.87 o 
  -3 -15   2     1740.24     1565.57     71.28 o 
  -2 -15   2     1127.97     1223.96     43.83 o 
  -1 -15   2     1536.14     1696.56     45.40 o 
   0 -15   2     1233.77     1289.39     40.07 o 
   1 -15   2     1319.89     1268.31     50.99 o 
   2 -15   2     1643.91     1523.10     51.74 o 
   3 -15   2      732.45      873.53     56.64 o 
   4 -15   2     1253.72     1370.51     54.98 o 
   5 -15   2      751.33      743.20     46.28 o 
   6 -15   2        9.97        5.88     25.87 o 
   7 -15   2       33.41       83.95     27.00 o 
   8 -15   2      211.18      128.42     37.35 o 
   9 -15   2      248.86      342.02     48.59 o 
  10 -15   2       26.30       55.98     40.45 o 
 -11 -14   2       13.68       -8.62     74.95 o 
 -10 -14   2       76.56       68.49     49.90 o 
  -9 -14   2      109.06      144.11    134.62 o 
  -8 -14   2       22.79       76.18     44.50 o 
  -7 -14   2       32.15       11.46     27.63 o 
  -6 -14   2      183.47      177.34     59.24 o 
  -5 -14   2      270.10      311.63     38.58 o 
  -4 -14   2       49.36       43.63     27.30 o 
  -3 -14   2      223.70      346.95     38.57 o 
  -2 -14   2      941.94      913.32     33.90 o 
  -1 -14   2      532.16      516.97     29.21 o 
   0 -14   2       14.83       20.40     12.75 o 
   1 -14   2      302.70      269.31     23.96 o 
   2 -14   2      593.88      674.91     34.99 o 
   3 -14   2      830.06      761.22     65.60 o 
   4 -14   2      535.46      461.19     38.72 o 
   5 -14   2      294.73      372.73     35.80 o 
   6 -14   2      465.41      549.67     41.52 o 
   7 -14   2      148.36      147.94     30.25 o 
   8 -14   2       77.28       70.18     28.47 o 
   9 -14   2       18.61       32.43     35.45 o 
  10 -14   2       10.58       26.91     37.86 o 
  11 -14   2      146.10      109.83    133.67 o 
 -11 -13   2       25.61       69.70     77.34 o 
 -10 -13   2        6.98       81.52     84.50 o 
  -9 -13   2       13.07       -1.72     39.69 o 
  -8 -13   2      379.63      380.30     46.49 o 
  -7 -13   2      259.89      193.91     36.21 o 
  -6 -13   2      270.62      301.69     38.86 o 
  -5 -13   2      666.24      704.53     51.03 o 
  -4 -13   2     1033.21      938.23     52.41 o 
  -3 -13   2      447.38      477.97     31.25 o 
  -2 -13   2     2175.31     2130.66     44.59 o 
  -1 -13   2      468.54      539.80     29.25 o 
   0 -13   2      850.29      839.48     34.27 o 
   1 -13   2     1667.77     1533.69     48.43 o 
   2 -13   2     2142.68     2074.20     69.73 o 
   3 -13   2        7.66       24.79     17.51 o 
   4 -13   2     1327.59     1304.45     60.57 o 
   5 -13   2       77.30      113.53     24.86 o 
   6 -13   2       90.82      117.43     26.83 o 
   7 -13   2      111.14       83.35     26.93 o 
   8 -13   2      161.83      232.31     34.02 o 
   9 -13   2       22.71       14.99     27.35 o 
  10 -13   2       35.36       22.41     36.45 o 
  11 -13   2       56.28       56.79     52.03 o 
 -11 -12   2       29.04      100.25     85.93 o 
 -10 -12   2      259.40      213.27    169.95 o 
  -9 -12   2       45.90       68.74     44.56 o 
  -8 -12   2       66.68       42.77     30.66 o 
  -7 -12   2      202.78      145.18     40.52 o 
  -6 -12   2      403.66      411.43     60.29 o 
  -5 -12   2      830.45      940.19     43.78 o 
  -4 -12   2      140.04      124.34     40.46 o 
  -3 -12   2      738.37      699.28     49.31 o 
  -2 -12   2      885.12      795.51     26.06 o 
  -1 -12   2     1110.26      995.12     27.99 o 
   0 -12   2      869.37     1015.67     37.22 o 
   1 -12   2      498.80      504.88     29.88 o 
   2 -12   2      820.20      696.69     30.49 o 
   3 -12   2      160.61      145.31     18.25 o 
   4 -12   2     1648.94     1473.62     53.38 o 
   5 -12   2      940.48      871.36     46.17 o 
   6 -12   2       28.64        0.31     26.09 o 
   7 -12   2      302.12      278.44     33.60 o 
   8 -12   2      158.47      203.64     32.17 o 
   9 -12   2       21.45       40.62     33.35 o 
  10 -12   2      173.00      203.79     36.60 o 
  11 -12   2       30.26       12.41     48.38 o 
 -11 -11   2       98.77      169.95     83.07 o 
 -10 -11   2       23.65       67.78     71.13 o 
  -9 -11   2       31.10       30.74     32.17 o 
  -8 -11   2      329.38      400.04     45.33 o 
  -7 -11   2      766.49      797.98     46.91 o 
  -6 -11   2      520.68      517.28     38.07 o 
  -5 -11   2      851.74      905.25     55.44 o 
  -4 -11   2      801.72      885.34     37.54 o 
  -3 -11   2      555.86      560.13     30.69 o 
  -2 -11   2     4902.89     4649.45     75.14 o 
  -1 -11   2     2134.37     2109.66     41.18 o 
   0 -11   2      556.78      579.82     26.93 o 
   1 -11   2      526.66      512.17     47.36 o 
   2 -11   2       27.28       39.85     17.72 o 
   3 -11   2      394.94      445.38     25.29 o 
   4 -11   2      386.32      425.91     32.86 o 
   5 -11   2     2253.92     2303.36     69.85 o 
   6 -11   2      586.83      524.64     41.05 o 
   7 -11   2       57.32       83.38     25.98 o 
   8 -11   2      288.45      316.90     36.18 o 
   9 -11   2       43.35        8.06     29.77 o 
  10 -11   2      198.63      291.02     45.07 o 
  11 -11   2       33.92       30.10     37.84 o 
 -12 -10   2       85.16      102.16     85.93 o 
 -11 -10   2       53.39       79.25     77.34 o 
 -10 -10   2       26.56       91.30     48.55 o 
  -9 -10   2      311.83      407.96     47.08 o 
  -8 -10   2      314.17      365.67     39.69 o 
  -7 -10   2        2.67       24.71     21.44 o 
  -6 -10   2      865.71      945.55     45.12 o 
  -5 -10   2      311.99      302.01     26.25 o 
  -4 -10   2     1095.67     1088.38     51.27 o 
  -3 -10   2      766.16      807.39     38.86 o 
  -2 -10   2     2829.18     2455.55     45.43 o 
  -1 -10   2     1656.07     1619.89     34.18 o 
   0 -10   2     2712.95     2806.31     53.92 o 
   1 -10   2     2751.16     2597.61     55.59 o 
   2 -10   2      286.83      329.45     47.27 o 
   3 -10   2     1371.20     1399.04     38.64 o 
   4 -10   2      228.18      309.02     38.45 o 
   5 -10   2      616.09      821.57     78.83 o 
   6 -10   2     1178.55     1257.60     53.09 o 
   7 -10   2       89.65      102.19     26.29 o 
   8 -10   2      422.82      376.89     37.20 o 
   9 -10   2       58.65       60.63     28.02 o 
  10 -10   2       62.21       34.90     45.81 o 
  11 -10   2       45.86       15.40     37.14 o 
 -12  -9   2       25.37       53.47     78.29 o 
 -11  -9   2       44.23       47.74     73.52 o 
 -10  -9   2       30.53      -15.79     40.38 o 
  -9  -9   2      190.28      161.33     31.01 o 
  -8  -9   2       53.76       77.92     26.32 o 
  -7  -9   2       44.73       14.07     21.50 o 
  -6  -9   2       11.55       26.95     18.94 o 
  -5  -9   2      411.70      546.20     34.01 o 
  -4  -9   2      406.31      428.84     28.60 o 
  -3  -9   2     3895.97     3653.16     95.64 o 
  -2  -9   2     2300.75     2482.74     44.67 o 
  -1  -9   2     1735.66     1604.88     33.13 o 
   0  -9   2      417.04      617.74     34.09 o 
   1  -9   2       70.12       66.71     12.39 o 
   2  -9   2     3980.23     3703.43     72.41 o 
   3  -9   2     1852.06     1904.76     48.79 o 
   4  -9   2      106.81       94.01     18.79 o 
   5  -9   2     1550.60     1438.38     52.62 o 
   6  -9   2      402.46      368.89     32.78 o 
   7  -9   2       56.97       92.83     28.88 o 
   8  -9   2      177.45      138.03     28.95 o 
   9  -9   2      401.23      431.96     40.17 o 
  10  -9   2       72.48       64.83     36.66 o 
  11  -9   2       11.15      -35.06     40.36 o 
  12  -9   2      169.98      191.48     66.83 o 
 -12  -8   2       30.31       54.42     76.38 o 
 -11  -8   2       22.58      -36.28     64.92 o 
 -10  -8   2      211.96      251.03     41.50 o 
  -9  -8   2       85.56       87.46     27.32 o 
  -8  -8   2       44.29       38.07     31.01 o 
  -7  -8   2      497.68      492.52     40.93 o 
  -6  -8   2      116.00      157.47     22.17 o 
  -5  -8   2      869.07      734.95     36.92 o 
  -4  -8   2       29.22       56.50     14.92 o 
  -3  -8   2     1133.84     1127.33     37.98 o 
  -2  -8   2      463.84      405.79     20.57 o 
  -1  -8   2     5886.97     5459.69     80.94 o 
   0  -8   2     2775.03     2795.15     51.51 o 
   1  -8   2     1745.90     1839.65     47.53 o 
   2  -8   2     1663.00     1493.40     38.62 o 
   3  -8   2       51.17      110.32     17.98 o 
   4  -8   2     2382.34     2347.17     70.66 o 
   5  -8   2      680.55      782.01     45.06 o 
   6  -8   2      394.19      422.80     34.62 o 
   7  -8   2     1162.03     1141.13     52.02 o 
   8  -8   2       82.40       45.86     24.31 o 
   9  -8   2       84.90       72.10     27.12 o 
  10  -8   2       51.56       94.58     36.05 o 
  11  -8   2       22.56       66.36     44.27 o 
  12  -8   2       54.44       51.68     48.55 o 
 -11  -7   2        2.16        2.33     41.03 o 
 -10  -7   2        2.52       48.06     62.86 o 
  -9  -7   2      288.83      297.58     34.07 o 
  -8  -7   2      495.21      462.76     39.55 o 
  -7  -7   2      103.57      131.72     25.11 o 
  -6  -7   2       17.36       13.97     17.22 o 
  -5  -7   2      278.01      289.28     24.12 o 
  -4  -7   2     2575.01     2503.31     65.32 o 
  -3  -7   2     1363.71     1293.30     39.54 o 
  -2  -7   2        3.61       -1.94      8.61 o 
  -1  -7   2       36.17       19.51      7.44 o 
   0  -7   2      179.80      174.73     12.19 o 
   1  -7   2     2395.18     2239.27     47.01 o 
   2  -7   2     2261.55     2204.58     47.68 o 
   3  -7   2      239.91      280.50     23.22 o 
   4  -7   2      794.60      911.73     70.01 o 
   5  -7   2      661.44      696.28     37.08 o 
   6  -7   2      689.74      597.85     38.76 o 
   7  -7   2      313.87      308.08     31.60 o 
   8  -7   2      417.14      414.68     36.59 o 
   9  -7   2       11.26       46.81     31.05 o 
  10  -7   2       63.36       63.31     34.32 o 
  11  -7   2       23.13       81.00     44.86 o 
  12  -7   2       29.64       88.99     65.40 o 
 -12  -6   2        7.19      -57.29     57.29 o 
 -11  -6   2       49.76       74.89     46.06 o 
 -10  -6   2      611.70      570.00     55.12 o 
  -9  -6   2      216.47      241.29     32.98 o 
  -8  -6   2      462.39      519.85     41.96 o 
  -7  -6   2      468.80      490.15     37.07 o 
  -6  -6   2     1559.08     1463.87     50.95 o 
  -5  -6   2      816.92      829.63     37.48 o 
  -4  -6   2     1191.51     1181.85     42.45 o 
  -3  -6   2      212.42      270.36     23.15 o 
  -2  -6   2      153.32      179.57     12.58 o 
  -1  -6   2       18.50       10.32      8.07 o 
   0  -6   2     1410.83     1300.10     28.87 o 
   1  -6   2      329.44      278.08     15.72 o 
   2  -6   2      626.21      527.34     21.37 o 
   3  -6   2     1840.76     1548.74     46.72 o 
   4  -6   2     1909.17     1916.00     54.94 o 
   5  -6   2      227.97      248.61     23.69 o 
   6  -6   2     1100.63     1220.06     82.69 o 
   7  -6   2      504.93      474.91     36.53 o 
   8  -6   2       30.69       64.63     24.50 o 
   9  -6   2      309.58      360.70     43.90 o 
  10  -6   2      259.48      326.58     45.43 o 
  11  -6   2       50.41      101.34     99.77 o 
  12  -6   2       55.65      138.17     53.64 o 
 -12  -5   2       54.34        8.59     64.92 o 
 -11  -5   2       24.05      -11.39     32.33 o 
 -10  -5   2       33.60       30.54     31.62 o 
  -9  -5   2      459.56      520.87     42.64 o 
  -8  -5   2      658.86      669.83     51.27 o 
  -7  -5   2      300.87      291.06     29.11 o 
  -6  -5   2      512.09      537.45     49.20 o 
  -5  -5   2     1234.78     1269.14     44.00 o 
  -4  -5   2     1529.65     1614.82     57.42 o 
  -3  -5   2     9195.58     8495.95    162.63 o 
  -2  -5   2     1185.95     1138.83     32.02 o 
  -1  -5   2     6499.72     6495.68    110.04 o 
   0  -5   2     1225.22     1082.19     26.89 o 
   1  -5   2    10345.34    10302.96    163.84 o 
   2  -5   2     1049.17     1061.36     27.46 o 
   3  -5   2     1094.38     1357.99     51.69 o 
   4  -5   2     3697.44     3757.05     84.86 o 
   5  -5   2     1028.57      980.40     41.17 o 
   6  -5   2     1207.21     1123.89     45.64 o 
   7  -5   2      148.04      145.76     24.61 o 
   8  -5   2      450.77      473.07     37.85 o 
   9  -5   2      717.50      785.96     57.72 o 
  10  -5   2       32.60       34.27     39.09 o 
  11  -5   2       45.74       98.10     47.31 o 
  12  -5   2      129.80      105.60     77.34 o 
 -12  -4   2       18.42      -56.33     56.33 o 
 -11  -4   2       86.09       10.08     41.17 o 
 -10  -4   2      218.73      240.29     40.21 o 
  -9  -4   2        2.36       29.50     39.63 o 
  -8  -4   2      154.69      187.25     27.73 o 
  -7  -4   2      828.53      772.43     41.89 o 
  -6  -4   2     1699.15     1873.89     56.00 o 
  -5  -4   2     2380.37     2346.77     61.45 o 
  -4  -4   2     1474.98     1518.52     48.08 o 
  -3  -4   2     1656.86     1956.34     65.60 o 
  -2  -4   2     1452.48     1409.04     35.12 o 
  -1  -4   2    16181.55    16148.44    254.51 o 
   0  -4   2     3155.88     3336.54     65.94 o 
   1  -4   2    31234.28    29772.42    462.79 o 
   2  -4   2     2147.14     1989.05     41.02 o 
   3  -4   2     7302.76     6623.34    132.96 o 
   4  -4   2     1674.10     1742.17     50.11 o 
   5  -4   2      809.24      974.95     39.84 o 
   6  -4   2     2513.34     2515.82     80.75 o 
   7  -4   2     1224.54     1209.22     49.92 o 
   8  -4   2      873.39      762.26     45.46 o 
   9  -4   2      306.55      279.73     39.50 o 
  10  -4   2      118.78      179.10     47.16 o 
  11  -4   2      142.49      247.53     54.37 o 
  12  -4   2       10.15      -45.83     45.83 o 
 -12  -3   2       66.54      -13.37     65.88 o 
 -11  -3   2       12.20      -37.79     37.79 o 
 -10  -3   2      206.10      182.46     38.87 o 
  -9  -3   2       44.19       53.10     29.76 o 
  -8  -3   2      121.47      152.97     26.42 o 
  -7  -3   2      239.85      243.16     26.24 o 
  -6  -3   2      386.85      400.14     30.61 o 
  -5  -3   2      603.83      848.65     35.97 o 
  -4  -3   2     2394.14     2355.85     73.45 o 
  -3  -3   2     1084.03     1288.12     36.34 o 
  -2  -3   2     2448.50     2300.12     49.54 o 
  -1  -3   2    20092.51    19630.02    307.45 o 
   0  -3   2     1659.72     1637.30     33.37 o 
   1  -3   2    11244.14    11230.77    197.04 o 
   2  -3   2     1543.25     1514.41     33.99 o 
   3  -3   2     4765.08     4378.62     78.70 o 
   4  -3   2     3629.77     3365.85     65.81 o 
   5  -3   2     4193.32     3935.41     90.29 o 
   6  -3   2      724.75      750.96     38.10 o 
   7  -3   2      183.30      174.03     25.02 o 
   8  -3   2       21.27       47.34     42.44 o 
   9  -3   2      145.03      120.05     33.36 o 
  10  -3   2      306.14      300.13     52.87 o 
  11  -3   2       46.03       42.07     42.52 o 
  12  -3   2       34.90      -43.45     43.45 o 
 -12  -2   2        7.46       38.44     45.48 o 
 -11  -2   2        0.30       -8.22     37.85 o 
 -10  -2   2      319.37      320.95     43.70 o 
  -9  -2   2       71.20       58.57     30.11 o 
  -8  -2   2      530.00      496.27     47.41 o 
  -7  -2   2     1183.56     1062.38     44.92 o 
  -6  -2   2     1641.84     1614.06     51.68 o 
  -5  -2   2     3001.54     2963.47     86.41 o 
  -4  -2   2     2075.69     2182.76     54.74 o 
  -3  -2   2      611.82      613.97     25.29 o 
  -2  -2   2     1064.68     1180.08     31.52 o 
  -1  -2   2     3137.01     3266.02    118.70 o 
   0  -2   2    12810.59    12815.71    225.15 o 
   1  -2   2     9621.57     9068.01    160.78 o 
   2  -2   2      750.03      809.81     28.28 o 
   3  -2   2      492.84      450.23     26.88 o 
   4  -2   2     2836.49     2987.08     78.83 o 
   5  -2   2      532.01      629.91     31.94 o 
   6  -2   2     1262.94     1325.94     46.29 o 
   7  -2   2      222.67      249.43     40.52 o 
   8  -2   2      538.73      609.53     68.05 o 
   9  -2   2       27.33      124.06     40.24 o 
  10  -2   2      261.89      226.52     48.55 o 
  11  -2   2       27.07       24.08     41.79 o 
  12  -2   2       12.47      -11.54     45.39 o 
 -12  -1   2       61.24       14.89     43.82 o 
 -11  -1   2      114.68      191.06     49.62 o 
 -10  -1   2       28.10       38.38     38.14 o 
  -9  -1   2      191.23      207.94     62.83 o 
  -8  -1   2      240.51      256.01     47.06 o 
  -7  -1   2      582.36      487.11     34.50 o 
  -6  -1   2      157.79      173.96     20.51 o 
  -5  -1   2      393.07      497.55     29.10 o 
  -4  -1   2     6677.40     6301.40    122.99 o 
  -3  -1   2     2934.60     2728.20     58.57 o 
  -2  -1   2     2372.10     2417.49     51.32 o 
  -1  -1   2     3409.36     3282.38     56.89 o 
   0  -1   2       88.87      107.99      9.78 o 
   1  -1   2     5426.18     5186.34     84.21 o 
   2  -1   2     4325.74     3801.70     66.13 o 
   3  -1   2      282.62      339.06     25.81 o 
   5  -1   2       45.70       68.70     18.05 o 
   6  -1   2       30.62       26.31     15.55 o 
   7  -1   2       48.55       48.03     20.89 o 
   8  -1   2      798.68      771.47     65.71 o 
   9  -1   2      133.69      131.10     50.60 o 
  10  -1   2        9.27      -28.85     34.62 o 
  11  -1   2      134.08      167.34     50.22 o 
  12  -1   2      165.29      169.99     70.18 o 
 -12   0   2        6.26       -8.67     42.19 o 
 -11   0   2       85.16       20.39     67.31 o 
 -10   0   2       97.51      193.21    123.17 o 
  -9   0   2      270.13      274.55     38.48 o 
  -8   0   2      698.07      707.16     51.80 o 
  -7   0   2       11.28       31.94     17.48 o 
  -6   0   2     2591.35     2575.69     65.95 o 
  -5   0   2      560.94      597.75     30.68 o 
  -4   0   2      107.38       87.56     15.86 o 
  -2   0   2    15074.05    14689.96    259.99 o 
  -1   0   2      606.58      724.47     20.32 o 
   0   0   2    15781.18    16122.57    280.76 o 
   1   0   2     2977.74     2866.94     55.92 o 
   2   0   2     7053.23     7735.10    143.88 o 
   3   0   2    11786.66    11287.69    204.86 o 
   4   0   2       12.92       14.36     12.23 o 
   5   0   2       70.84      105.81     22.28 o 
   6   0   2     2235.27     2252.17     62.98 o 
   7   0   2       87.69       37.50     34.72 o 
   8   0   2      459.49      488.39     56.87 o 
   9   0   2       88.86       54.25     37.11 o 
  10   0   2       18.20        5.94     36.16 o 
  11   0   2      277.00      253.83     56.66 o 
  12   0   2        0.58      -14.72     43.45 o 
 -12   1   2       58.48       81.81     47.31 o 
 -11   1   2      110.92       96.51     42.55 o 
 -10   1   2       26.57       -7.43     53.47 o 
  -9   1   2      186.19      224.86     35.39 o 
  -8   1   2      217.39      247.80     33.11 o 
  -7   1   2      567.57      588.81     35.05 o 
  -6   1   2      173.13      186.85     24.17 o 
  -5   1   2      340.30      447.34     30.33 o 
  -4   1   2     6551.40     6301.68    122.69 o 
  -3   1   2     2901.12     2630.38     58.25 o 
  -2   1   2     2429.40     2334.33     61.07 o 
  -1   1   2     3532.48     3511.22     91.46 o 
   0   1   2       58.28       86.82      9.49 o 
   1   1   2     5418.25     5059.43    109.64 o 
   2   1   2     4210.67     3661.49     85.37 o 
   3   1   2      316.43      388.50     27.32 o 
   4   1   2      422.53      486.93     63.01 o 
   5   1   2       61.96       76.41     14.16 o 
   6   1   2       25.79       10.65     14.04 o 
   7   1   2       44.10       87.68     24.86 o 
   8   1   2      820.26      737.85    112.19 o 
   9   1   2      132.24      141.19     42.96 o 
  10   1   2       12.81       -8.55     46.78 o 
  11   1   2      135.29       81.83     45.37 o 
  12   1   2      169.02      152.46     54.92 o 
 -12   2   2        9.82       14.29     43.87 o 
 -11   2   2        0.57       23.75     40.49 o 
 -10   2   2      295.33      339.04     52.45 o 
  -9   2   2       70.68       56.80     33.69 o 
  -8   2   2      500.45      353.80     37.89 o 
  -7   2   2     1104.42      975.80     52.19 o 
  -6   2   2     1677.73     1763.65     58.38 o 
  -5   2   2     2835.31     2713.70     66.29 o 
  -4   2   2     2049.66     2213.35     67.03 o 
  -3   2   2      587.68      610.58     24.77 o 
  -2   2   2      996.47     1098.60     31.49 o 
  -1   2   2     3296.32     3539.70     91.79 o 
   0   2   2    12812.29    12821.87    224.28 o 
   1   2   2     9564.07     8836.32    186.03 o 
   2   2   2      880.78     1016.26     44.03 o 
   3   2   2      465.17      383.12     25.03 o 
   4   2   2     2988.78     3266.99     67.62 o 
   5   2   2      545.52      729.51     48.63 o 
   6   2   2     1246.71     1309.37     41.67 o 
   7   2   2      258.24      268.01     61.60 o 
   8   2   2      528.63      551.29     62.61 o 
   9   2   2       28.42       71.21     36.42 o 
  10   2   2      238.07      182.70     84.97 o 
  11   2   2       23.73       -1.50     57.76 o 
  12   2   2        9.18       53.61     49.23 o 
 -12   3   2       70.12      125.69     49.54 o 
 -11   3   2       16.44      -35.61     35.61 o 
 -10   3   2      211.16      195.94     45.27 o 
  -9   3   2       36.49       40.55     35.21 o 
  -8   3   2      133.63      135.50     29.78 o 
  -7   3   2      240.48      246.89     31.03 o 
  -6   3   2      365.56      359.01     37.35 o 
  -5   3   2      570.06      849.81     33.33 o 
  -4   3   2     2255.24     2290.82     55.47 o 
  -3   3   2     1102.87     1196.57     34.63 o 
  -2   3   2     2477.50     2244.87     49.88 o 
  -1   3   2    20166.77    19333.54    483.03 o 
   0   3   2     1633.06     1576.69     51.49 o 
   1   3   2    10977.98    10807.10    235.63 o 
   2   3   2     1614.95     1678.17     84.02 o 
   3   3   2     4813.75     4528.79    101.34 o 
   4   3   2     3717.76     3499.91    111.78 o 
   5   3   2     4271.23     4155.41     84.75 o 
   6   3   2      737.55      759.37     41.93 o 
   7   3   2      184.09      220.33     40.24 o 
   8   3   2       31.91       38.98     33.29 o 
   9   3   2      134.27      131.69     58.24 o 
  10   3   2      303.27      328.31     64.92 o 
  11   3   2       51.56       41.37     48.69 o 
  12   3   2       35.30       46.89     47.20 o 
 -12   4   2       15.94       18.02     44.50 o 
 -11   4   2       84.66        6.21     40.51 o 
 -10   4   2      228.76      214.57     47.31 o 
  -9   4   2        3.28      -30.27     30.27 o 
  -8   4   2      172.34      154.04     30.09 o 
  -7   4   2      826.48      822.61     49.02 o 
  -6   4   2     1618.38     1770.75     59.95 o 
  -5   4   2     2414.03     2351.53     57.82 o 
  -4   4   2     1518.36     1669.26     44.00 o 
  -3   4   2     1606.16     1738.90     58.92 o 
  -2   4   2     1402.98     1309.27     36.10 o 
  -1   4   2    15864.35    15692.32    422.96 o 
   0   4   2     3161.10     3381.56    112.19 o 
   1   4   2    31489.92    29839.79    599.99 o 
   2   4   2     2229.33     2004.28     67.79 o 
   3   4   2     7108.01     6422.77    180.69 o 
   4   4   2     1595.64     1668.03     51.40 o 
   5   4   2      785.11     1024.07     41.66 o 
   6   4   2     2555.22     2595.70     76.54 o 
   7   4   2     1270.83     1307.69     82.59 o 
   8   4   2      849.17      729.28     67.83 o 
   9   4   2      290.42      328.02     92.14 o 
  10   4   2      124.77      125.78     43.87 o 
  11   4   2      141.38      185.03     96.43 o 
  12   4   2       11.82       17.39     45.88 o 
 -12   5   2       53.12      -32.34     41.27 o 
 -11   5   2       25.02      -20.13     37.78 o 
 -10   5   2       34.59       76.49     38.77 o 
  -9   5   2      466.00      417.37     54.27 o 
  -8   5   2      705.97      597.80     60.40 o 
  -7   5   2      300.63      283.32     32.10 o 
  -6   5   2      531.87      506.53     59.98 o 
  -5   5   2     1251.47     1355.03     40.39 o 
  -4   5   2     1508.63     1663.98     56.64 o 
  -3   5   2     9491.71     8859.75    161.98 o 
  -2   5   2     1264.04     1166.01     33.52 o 
  -1   5   2     6610.24     6549.53    171.81 o 
   0   5   2     1264.71     1168.11     38.68 o 
   1   5   2    10267.24     9937.34    212.19 o 
   2   5   2      950.76      925.81     45.12 o 
   3   5   2     1188.46     1571.79    296.46 o 
   4   5   2     3671.54     3775.66    120.64 o 
   5   5   2     1033.20     1060.46     41.04 o 
   6   5   2     1193.44     1124.61     67.35 o 
   7   5   2      154.53      166.97     37.64 o 
   8   5   2      463.13      426.05    116.00 o 
   9   5   2      735.74      655.72     68.90 o 
  10   5   2       31.74       15.52     38.29 o 
  11   5   2       47.05       35.03     41.52 o 
  12   5   2      122.98      173.00     56.52 o 
 -12   6   2        6.98       41.86     44.18 o 
 -11   6   2       42.06       28.64     48.69 o 
 -10   6   2      632.85      712.61     69.76 o 
  -9   6   2      219.74      183.06     42.49 o 
  -8   6   2      466.03      530.82     58.40 o 
  -7   6   2      470.37      522.61     47.12 o 
  -6   6   2     1589.54     1416.51     56.90 o 
  -5   6   2      793.04      805.73     32.02 o 
  -4   6   2     1164.26     1272.11     38.47 o 
  -3   6   2      211.56      235.26     19.16 o 
  -2   6   2      120.50      149.58     15.51 o 
  -1   6   2       10.74       13.37     20.05 o 
   0   6   2     1427.82     1273.76     43.43 o 
   1   6   2      348.03      271.44     19.62 o 
   2   6   2      601.91      567.57     35.61 o 
   3   6   2     1778.37     1465.71     62.23 o 
   4   6   2     1972.40     2010.53     78.57 o 
   5   6   2      250.32      225.33     32.49 o 
   6   6   2     1015.47     1158.53     68.40 o 
   7   6   2      548.15      501.58     56.35 o 
   8   6   2       21.10       44.53     84.02 o 
   9   6   2      301.11      301.52     52.32 o 
  10   6   2      257.20      159.07     53.94 o 
  11   6   2       44.96      -11.46     50.13 o 
  12   6   2       58.58       38.05     49.34 o 
 -12   7   2       15.41        0.43    110.75 o 
 -11   7   2        3.77       -1.20     42.96 o 
 -10   7   2        2.07       27.48     36.29 o 
  -9   7   2      297.38      274.10     59.20 o 
  -8   7   2      483.91      485.00     54.92 o 
  -7   7   2       82.76      120.20     35.09 o 
  -6   7   2       17.77       54.28     20.04 o 
  -5   7   2      281.02      295.69     21.37 o 
  -4   7   2     2426.71     2454.93     59.24 o 
  -3   7   2     1340.59     1206.80     38.22 o 
  -2   7   2        3.26       -5.98     12.35 o 
  -1   7   2       35.46       11.46     20.05 o 
   0   7   2      175.88      179.13     16.19 o 
   1   7   2     2618.58     2508.17     61.97 o 
   2   7   2     2227.70     2241.34     57.11 o 
   3   7   2      240.67      262.94     30.55 o 
   4   7   2      884.85     1017.60     55.93 o 
   5   7   2      665.25      622.52     51.49 o 
   6   7   2      659.07      569.66     54.87 o 
   7   7   2      307.72      346.67     46.22 o 
   8   7   2      392.11      393.55     51.77 o 
   9   7   2       14.09       53.22     38.19 o 
  10   7   2       61.99       91.13     45.83 o 
  11   7   2       21.29       60.09     44.22 o 
  12   7   2       27.92      -19.55     43.57 o 
 -12   8   2       30.01       19.57     41.42 o 
 -11   8   2       21.98        2.61     54.90 o 
 -10   8   2      220.46      176.55     66.36 o 
  -9   8   2       84.08      117.45     38.46 o 
  -8   8   2       39.18       53.21     44.87 o 
  -7   8   2      479.10      520.24     58.06 o 
  -6   8   2      101.79       96.29     22.68 o 
  -5   8   2      842.84      751.97     42.92 o 
  -4   8   2       35.45       65.03     14.19 o 
  -3   8   2     1178.00     1101.96     36.80 o 
  -2   8   2      406.72      371.04     30.36 o 
  -1   8   2     5922.75     5471.79    216.73 o 
   0   8   2     2776.25     2776.15     81.80 o 
   1   8   2     1693.15     1956.33    181.16 o 
   2   8   2     1780.55     1612.04     46.18 o 
   3   8   2       36.24       44.24     20.12 o 
   4   8   2     2477.28     2384.04     90.19 o 
   5   8   2      692.02      615.17     52.16 o 
   6   8   2      382.61      403.00     77.34 o 
   7   8   2     1114.75     1231.75    135.58 o 
   8   8   2       84.16      137.12     39.66 o 
   9   8   2       82.30       44.00     44.40 o 
  10   8   2       48.74       91.13     42.83 o 
  11   8   2       18.80       10.50     42.53 o 
  12   8   2       51.98       28.64     75.43 o 
 -12   9   2       21.29      -21.96     64.92 o 
 -11   9   2       40.87       26.05     71.13 o 
 -10   9   2       30.26       34.01     36.97 o 
  -9   9   2      175.66      214.71     45.23 o 
  -8   9   2       68.09       81.63     37.13 o 
  -7   9   2       50.70       39.03     41.53 o 
  -6   9   2       11.84       11.75     19.95 o 
  -5   9   2      415.24      546.35     38.73 o 
  -4   9   2      375.44      317.81     23.51 o 
  -3   9   2     3915.12     3502.74     78.53 o 
  -2   9   2     2237.10     2213.16    115.53 o 
  -1   9   2     1737.35     1618.34     92.61 o 
   0   9   2      443.39      572.66     33.53 o 
   1   9   2       66.55       74.20     15.63 o 
   2   9   2     4022.56     3634.07     88.76 o 
   3   9   2     1874.20     1936.58    106.46 o 
   4   9   2       93.62      122.00     25.92 o 
   5   9   2     1600.40     1607.01     75.45 o 
   6   9   2      418.43      456.85     50.15 o 
   7   9   2       59.03      129.00     36.75 o 
   8   9   2      192.94      221.98     44.80 o 
   9   9   2      386.06      235.89     48.61 o 
  10   9   2       68.48       44.14     40.44 o 
  11   9   2       12.99       19.99     42.89 o 
 -12  10   2       91.34       74.47     74.47 o 
 -11  10   2       54.36      109.80     47.26 o 
 -10  10   2       28.96       29.73     44.87 o 
  -9  10   2      306.12      271.32     49.54 o 
  -8  10   2      317.29      373.83     51.10 o 
  -7  10   2        3.95       13.45     40.10 o 
  -6  10   2      829.16      745.73     62.45 o 
  -5  10   2      297.98      368.68     36.27 o 
  -4  10   2     1116.62     1095.12     38.65 o 
  -3  10   2      740.46      782.82     50.16 o 
  -2  10   2     2857.82     2427.98    121.26 o 
  -1  10   2     1682.63     1529.54     91.66 o 
   0  10   2     2693.08     2701.33     84.78 o 
   1  10   2     2786.65     2605.67     71.14 o 
   2  10   2      269.09      379.04     53.47 o 
   3  10   2     1343.35     1372.42     45.53 o 
   4  10   2      244.74      375.39     84.97 o 
   5  10   2      653.97      692.51     56.22 o 
   6  10   2     1229.74     1119.57    164.22 o 
   7  10   2       85.79       75.43     34.80 o 
   8  10   2      420.71      451.65     56.60 o 
   9  10   2       48.62       45.19     35.99 o 
  10  10   2       62.31       36.84     40.81 o 
  11  10   2       54.41        3.71     46.31 o 
 -11  11   2      100.75       72.63     46.63 o 
 -10  11   2       23.62       63.03     40.13 o 
  -9  11   2       33.03       71.57     37.93 o 
  -8  11   2      331.52      240.64     47.68 o 
  -7  11   2      752.68      784.55     66.12 o 
  -6  11   2      547.03      503.09    115.05 o 
  -5  11   2      815.15      966.39     58.32 o 
  -4  11   2      726.53      647.74     33.21 o 
  -3  11   2      555.26      594.12     32.86 o 
  -2  11   2     4954.99     4889.38    196.68 o 
  -1  11   2     2151.09     2017.43    111.71 o 
   0  11   2      542.40      547.50     36.86 o 
   1  11   2      487.84      516.37    139.87 o 
   2  11   2       32.83       42.96     31.51 o 
   3  11   2      426.41      413.40     51.31 o 
   4  11   2      363.29      346.46     39.62 o 
   5  11   2     2283.02     2303.99    142.74 o 
   6  11   2      593.86      450.83     54.32 o 
   7  11   2       61.01       29.25     33.42 o 
   8  11   2      292.21      349.95     51.97 o 
   9  11   2       51.61       51.73     39.49 o 
  10  11   2      188.52      159.31     50.02 o 
  11  11   2       34.93       15.56     54.42 o 
 -11  12   2       29.40       75.86     46.89 o 
 -10  12   2      270.79      161.84     49.06 o 
  -9  12   2       48.05       -2.60     73.52 o 
  -8  12   2       77.06       71.43     57.29 o 
  -7  12   2      163.95      118.43     70.65 o 
  -6  12   2      403.28      481.57     53.44 o 
  -5  12   2      742.17      830.59     49.67 o 
  -4  12   2      150.92      122.32     22.53 o 
  -3  12   2      727.28      646.83     33.55 o 
  -2  12   2      913.65      837.33     69.70 o 
  -1  12   2     1080.82      966.23     78.29 o 
   0  12   2      871.42     1033.49     52.99 o 
   1  12   2      498.88      559.33     43.02 o 
   2  12   2      779.46      646.81     35.15 o 
   3  12   2      164.38      180.42     21.82 o 
   4  12   2     1689.05     1467.00     72.29 o 
   5  12   2      948.08      920.81     64.55 o 
   6  12   2       27.66       61.91     31.43 o 
   7  12   2      337.11      331.54     48.78 o 
   8  12   2      163.67      140.16     67.31 o 
   9  12   2       18.35       23.01     36.08 o 
  10  12   2      169.45      145.72     48.92 o 
  11  12   2       28.62      -34.84     73.52 o 
 -11  13   2       29.15       10.18     44.73 o 
 -10  13   2        6.58      -34.16     37.06 o 
  -9  13   2       16.95       16.35     43.44 o 
  -8  13   2      373.16      246.70     57.76 o 
  -7  13   2      255.92      282.19     46.57 o 
  -6  13   2      281.68      329.49     47.31 o 
  -5  13   2      666.29      736.88     64.04 o 
  -4  13   2     1053.36      992.84     50.74 o 
  -3  13   2      450.22      433.51     34.31 o 
  -2  13   2     2272.41     2408.89    119.35 o 
  -1  13   2      450.65      499.34     66.83 o 
   0  13   2      907.24      908.76     46.28 o 
   1  13   2     1645.81     1485.90     45.34 o 
   2  13   2     2081.01     2103.15     66.84 o 
   3  13   2        9.15        0.19     31.98 o 
   4  13   2     1383.69     1539.48     74.62 o 
   5  13   2       72.49      150.92     35.89 o 
   6  13   2       82.76       79.35     35.80 o 
   7  13   2      110.15      107.65     37.93 o 
   8  13   2      150.51      154.16     45.77 o 
   9  13   2       19.12       31.30     58.72 o 
  10  13   2       28.82      -17.91     38.20 o 
  11  13   2       61.67       79.51     49.27 o 
 -11  14   2        8.07       24.82     67.79 o 
 -10  14   2       79.82       33.67     42.87 o 
  -9  14   2      110.82       88.63     69.70 o 
  -8  14   2       16.88       16.52     33.43 o 
  -7  14   2       33.00       51.33     59.20 o 
  -6  14   2      174.55      145.66     38.71 o 
  -5  14   2      285.09      265.69     48.22 o 
  -4  14   2       58.47       26.89     21.14 o 
  -3  14   2      225.19      256.22     23.57 o 
  -2  14   2      981.09      901.30     78.29 o 
  -1  14   2      552.76      369.50     54.42 o 
   0  14   2       11.58        1.43     18.62 o 
   1  14   2      289.68      313.89     48.37 o 
   2  14   2      590.97      666.38     39.67 o 
   3  14   2      749.50      593.57     52.76 o 
   4  14   2      532.36      460.87     47.50 o 
   5  14   2      294.59      465.47     55.05 o 
   6  14   2      469.69      412.11     51.66 o 
   7  14   2      142.10      120.57     58.24 o 
   8  14   2       58.14       84.29     41.12 o 
   9  14   2       24.97      -37.45     44.40 o 
  10  14   2        8.96      -14.93     73.52 o 
  11  14   2      148.51      173.77     81.16 o 
 -10  15   2       94.62      107.11     82.11 o 
  -9  15   2      100.33       35.51     41.52 o 
  -8  15   2      243.31      289.06     51.66 o 
  -7  15   2       30.83       -5.03     35.80 o 
  -6  15   2      101.49      102.40     37.52 o 
  -5  15   2      347.16      318.11     46.21 o 
  -4  15   2     1029.75      970.28     76.38 o 
  -3  15   2     1826.63     1722.24     66.41 o 
  -2  15   2     1078.32     1069.34     88.79 o 
  -1  15   2     1558.20     1598.29    105.02 o 
   0  15   2     1203.89     1335.01     59.78 o 
   1  15   2     1330.55     1468.08     47.14 o 
   2  15   2     1611.92     1577.81     51.32 o 
   3  15   2      778.72      892.77    150.85 o 
   4  15   2     1200.50     1255.33    118.87 o 
   5  15   2      780.67      825.54     65.23 o 
   6  15   2        9.74        8.06     48.69 o 
   7  15   2       30.12       48.76     36.92 o 
   8  15   2      222.52      198.56     48.10 o 
   9  15   2      237.43      190.16     56.81 o 
  10  15   2       22.87       38.06     43.33 o 
 -10  16   2      455.58      435.07     68.52 o 
  -9  16   2       76.15       51.35     42.87 o 
  -8  16   2      227.58      186.78     47.26 o 
  -7  16   2      159.61      196.33     45.54 o 
  -6  16   2      355.12      315.62     49.74 o 
  -5  16   2      124.77       91.05     37.71 o 
  -4  16   2      635.55      781.48    160.88 o 
  -3  16   2      542.35      679.77     57.17 o 
  -2  16   2     1263.05     1341.45    101.21 o 
  -1  16   2      451.40      518.44     76.38 o 
   0  16   2      613.01      638.74     79.25 o 
   1  16   2      273.33      287.03     47.03 o 
   2  16   2      775.40      867.63     60.70 o 
   3  16   2      650.74      752.76     49.30 o 
   4  16   2     1742.84     1739.23     85.97 o 
   5  16   2     1218.47     1335.08     79.74 o 
   6  16   2      283.50      236.64     87.36 o 
   7  16   2      389.82      408.31     55.05 o 
   8  16   2      268.86      295.67     64.45 o 
   9  16   2      139.86      149.40     48.48 o 
  10  16   2      206.65      121.32     52.84 o 
 -10  17   2       63.65       71.29     46.11 o 
  -9  17   2      366.87      342.21     62.78 o 
  -8  17   2      284.89      308.29     55.55 o 
  -7  17   2      210.15      373.92     94.04 o 
  -6  17   2       30.96       42.88     34.11 o 
  -5  17   2      116.81      221.38     86.88 o 
  -4  17   2      669.93      780.53    125.07 o 
  -3  17   2      863.72      963.56     55.94 o 
  -2  17   2     1553.10     1539.11     76.93 o 
  -1  17   2     1216.56     1351.00    106.93 o 
   0  17   2     1444.07     1418.79    113.62 o 
   1  17   2     1335.19     1411.36     62.68 o 
   2  17   2     1030.52      995.21     80.20 o 
   3  17   2     1064.57     1102.18     89.43 o 
   4  17   2      242.11      335.46     48.22 o 
   5  17   2      236.50      206.61     41.96 o 
   6  17   2      242.78      303.97    111.71 o 
   7  17   2       78.61       67.05     38.77 o 
   8  17   2      510.17      684.50    282.61 o 
   9  17   2       74.89       36.98     44.54 o 
  10  17   2       11.66       52.51     63.97 o 
  -9  18   2       84.75       75.71     48.48 o 
  -8  18   2      117.29      103.85     99.30 o 
  -7  18   2      124.03      175.89     47.16 o 
  -6  18   2      268.57      253.71     47.59 o 
  -5  18   2      207.20      201.64     43.14 o 
  -4  18   2      130.68      122.91     39.22 o 
  -3  18   2      386.84      299.71     45.87 o 
  -2  18   2       80.22       64.14     28.69 o 
  -1  18   2      380.79      651.15     85.93 o 
   0  18   2      227.03      256.87     38.04 o 
   1  18   2      262.27      266.97     33.09 o 
   2  18   2      234.48      201.91     53.94 o 
   3  18   2      114.71      135.16     40.44 o 
   4  18   2       83.21       99.87     33.69 o 
   5  18   2       72.07       46.02     33.43 o 
   6  18   2      206.40      153.65     42.77 o 
   7  18   2      545.63      562.67     65.39 o 
   8  18   2       70.58       27.01     41.96 o 
   9  18   2       27.15       -6.97     44.50 o 
  -9  19   2       51.88       75.92     47.81 o 
  -8  19   2      152.88       85.58     44.86 o 
  -7  19   2       13.04      -36.44     36.44 o 
  -6  19   2       10.03        1.16     41.06 o 
  -5  19   2      536.13      597.40     69.76 o 
  -4  19   2      120.41      149.24     41.29 o 
  -3  19   2      846.60      788.85     77.34 o 
  -2  19   2      109.75      128.82     33.00 o 
  -1  19   2      317.45      371.41     63.97 o 
   0  19   2      198.44      214.17     39.15 o 
   1  19   2      866.03      737.15     67.50 o 
   2  19   2       45.04       25.74     46.78 o 
   3  19   2       17.12       43.79     46.78 o 
   4  19   2      387.22      492.26     60.48 o 
   5  19   2      100.51       94.52     62.06 o 
   6  19   2       27.52       18.58     34.64 o 
   7  19   2       25.49       45.75     38.71 o 
   8  19   2       30.52       43.79     42.47 o 
   9  19   2       43.62       33.07     48.66 o 
  -9  20   2      107.35      113.62     71.61 o 
  -8  20   2       49.43       60.46     47.26 o 
  -7  20   2      133.82      132.13     49.65 o 
  -6  20   2      454.28      662.34    122.69 o 
  -5  20   2      125.96      143.06     77.81 o 
  -4  20   2        4.64       77.09     37.84 o 
  -3  20   2      103.25      152.73     63.49 o 
  -2  20   2      146.73      120.69     44.40 o 
  -1  20   2      186.09      282.61     61.11 o 
   0  20   2       98.90      135.20     37.64 o 
   1  20   2      547.47      524.45     61.70 o 
   2  20   2      191.30      306.57    109.32 o 
   3  20   2      436.34      475.12     64.92 o 
   4  20   2      695.28      679.05     68.90 o 
   5  20   2      316.09      267.22     52.32 o 
   6  20   2      958.49      923.26    118.39 o 
   7  20   2       88.84      130.80     70.65 o 
   8  20   2      131.23       75.73     93.57 o 
   9  20   2      102.90      186.18     78.29 o 
  -8  21   2        0.10      -40.81     40.81 o 
  -7  21   2       73.48       91.82     44.89 o 
  -6  21   2      345.33      416.22     60.76 o 
  -5  21   2       57.20       65.56     40.24 o 
  -4  21   2      581.41      623.80     72.32 o 
  -3  21   2       51.07       45.38     34.12 o 
  -2  21   2      209.51      214.82     51.56 o 
  -1  21   2      895.71      997.91     74.18 o 
   0  21   2      451.57      560.53     62.80 o 
   1  21   2      623.68      804.21     77.34 o 
   2  21   2       86.73       47.80     99.30 o 
   3  21   2       25.60      -24.46     44.40 o 
   4  21   2      269.52      288.12     57.29 o 
   5  21   2      638.42      652.41     71.48 o 
   6  21   2      127.60      270.72     84.02 o 
   7  21   2        1.12      -55.38     55.38 o 
   8  21   2      174.80      139.40     74.47 o 
  -8  22   2       76.37      196.68     74.47 o 
  -7  22   2      147.27      130.12     47.99 o 
  -6  22   2      115.08      152.02     49.34 o 
  -5  22   2       63.34       53.93     40.92 o 
  -4  22   2      148.14      144.77    109.80 o 
  -3  22   2      198.44      138.44     73.52 o 
  -2  22   2      343.46      334.17     82.11 o 
  -1  22   2       24.34      -13.78     33.06 o 
   0  22   2       32.02       94.52     55.38 o 
   1  22   2      153.28      150.58     45.12 o 
   2  22   2      127.88      268.72     53.14 o 
   3  22   2      136.63      194.99     50.70 o 
   4  22   2      270.56      294.46     56.35 o 
   5  22   2      278.09      358.50     59.61 o 
   6  22   2      128.23      119.54     49.16 o 
   7  22   2      151.40       85.36     49.23 o 
  -7  23   2       17.01       -6.55     42.52 o 
  -6  23   2       64.96       65.27     44.69 o 
  -5  23   2       16.49      -26.73     58.24 o 
  -4  23   2      107.51       63.97     69.70 o 
  -3  23   2        1.48       16.23     63.01 o 
  -2  23   2      609.16      611.52     69.68 o 
  -1  23   2      132.81      190.05     43.07 o 
   0  23   2      461.70      364.72     75.43 o 
   1  23   2      397.32      635.15     70.73 o 
   2  23   2      235.88      379.41    123.17 o 
   3  23   2      234.13      181.51     56.81 o 
   4  23   2       20.23       13.75     40.44 o 
   5  23   2      183.32      131.28     93.09 o 
   6  23   2       15.67      -10.40     42.47 o 
   7  23   2        2.89      -29.62     52.99 o 
  -6  24   2       79.50       69.70     70.65 o 
  -5  24   2       37.12      125.07     74.47 o 
  -4  24   2       92.78      195.73     84.97 o 
  -3  24   2       34.05       33.42     69.70 o 
  -2  24   2      202.82      285.63     55.67 o 
   0  24   2       76.66       46.78     53.47 o 
   1  24   2      250.22      258.20     75.90 o 
   2  24   2       57.19      104.44     48.40 o 
   3  24   2      241.68      267.91     79.25 o 
   4  24   2       21.22       25.03     44.71 o 
   5  24   2      359.95      362.23     64.98 o 
   6  24   2       38.80       96.61     86.41 o 
  -5  25   2      107.11       88.79     72.56 o 
  -4  25   2        5.66        1.91     70.65 o 
  -3  25   2      112.66      176.25     53.44 o 
  -2  25   2        0.89      -23.47     42.00 o 
   0  25   2      236.70      197.74     52.61 o 
   1  25   2       35.04       66.16     69.70 o 
   2  25   2      243.25      187.33     58.43 o 
   3  25   2      291.31      408.42     64.64 o 
   4  25   2      139.22      131.53     53.28 o 
   5  25   2      100.38      155.40     54.27 o 
   6  25   2       21.44       38.19     71.61 o 
  -5  26   2       72.37       69.70     75.43 o 
  -4  26   2       21.02       37.47     74.95 o 
  -3  26   2        9.04       52.23     49.06 o 
  -2  26   2      194.76      272.76     60.36 o 
   0  26   2        8.83      -35.33     67.79 o 
   1  26   2       12.06      -36.58     93.57 o 
   2  26   2       30.45       70.33     50.50 o 
   3  26   2      133.02       64.16     78.29 o 
   4  26   2      408.34      393.79     76.86 o 
   5  26   2       51.62       88.32     51.31 o 
  -4  27   2      153.64       44.87     69.70 o 
  -3  27   2      158.50      260.25     63.35 o 
  -2  27   2      194.19      333.21    105.02 o 
   0  27   2        8.96       22.91     62.06 o 
   1  27   2      397.44      466.88    116.00 o 
   2  27   2      170.41      180.89     56.02 o 
   3  27   2       56.56      113.50     56.90 o 
   4  27   2       28.15       50.94     59.20 o 
  -3  28   2      131.27      149.90     79.25 o 
  -2  28   2      152.85      355.17    105.02 o 
  -1  28   2       41.39       15.28     70.65 o 
   0  28   2       23.15      135.58     77.34 o 
   1  28   2      136.65      153.72     82.11 o 
   2  28   2      145.32       36.95     49.90 o 
  -2 -28   3      255.00      232.96     80.20 o 
  -1 -28   3      117.85       41.06     68.74 o 
   0 -28   3       34.95      -21.00     63.97 o 
   1 -28   3      132.78       99.72     51.77 o 
   2 -28   3       24.99      -40.78     41.48 o 
  -4 -27   3        4.60      -29.60     60.15 o 
  -3 -27   3       93.41      127.94     73.52 o 
  -2 -27   3       11.95       34.37     62.06 o 
  -1 -27   3      107.21       77.34     68.74 o 
   0 -27   3      478.03      466.88    102.16 o 
   1 -27   3       94.09       49.65     46.57 o 
   2 -27   3      136.43       37.59     46.24 o 
   3 -27   3       34.74       23.68     45.54 o 
   4 -27   3      133.74      131.76     73.52 o 
  -5 -26   3      111.87      110.68     56.87 o 
  -4 -26   3      157.31      167.65     92.61 o 
  -3 -26   3      468.99      378.09     92.61 o 
  -2 -26   3       45.39      116.48     68.74 o 
  -1 -26   3       33.90       40.10     41.18 o 
   0 -26   3      226.51      258.59     55.69 o 
   1 -26   3       85.01      111.50     47.56 o 
   2 -26   3      224.26      268.40     58.33 o 
   3 -26   3      137.67       80.39     73.52 o 
   4 -26   3        0.89      -11.95     44.22 o 
   5 -26   3       31.84       57.29     73.52 o 
  -6 -25   3      100.61       31.51     81.16 o 
  -5 -25   3       10.08       12.69     45.65 o 
  -4 -25   3      138.32      108.53     49.98 o 
  -3 -25   3       36.96       84.22     48.17 o 
  -2 -25   3      271.48      322.71     82.11 o 
  -1 -25   3      186.60      121.37     38.34 o 
   0 -25   3       25.81       27.57     93.09 o 
   1 -25   3       90.23       72.27     43.51 o 
   2 -25   3      105.67      195.12    111.23 o 
   3 -25   3       86.78       41.85     43.35 o 
   4 -25   3      231.87      267.80     57.65 o 
   5 -25   3       59.07       20.55     45.10 o 
   6 -25   3       14.05       64.92     74.47 o 
  -6 -24   3        8.50       13.79     46.74 o 
  -5 -24   3       81.07       70.86     48.94 o 
  -4 -24   3       64.18       70.77     45.65 o 
  -3 -24   3      450.23      575.41     70.21 o 
  -2 -24   3      676.59      708.44    103.12 o 
  -1 -24   3       21.38       83.92     33.34 o 
   0 -24   3        0.08       -9.93     35.03 o 
   1 -24   3      230.90      320.10     55.69 o 
   2 -24   3       30.73      -16.70     36.79 o 
   3 -24   3       44.66       23.64     51.08 o 
   4 -24   3        4.60       11.28     54.42 o 
   5 -24   3       64.25       82.28     45.89 o 
   6 -24   3       45.83       44.99     44.19 o 
  -7 -23   3       48.88      -18.18     51.56 o 
  -6 -23   3       23.60      -35.69     46.78 o 
  -5 -23   3      246.85      294.66     58.59 o 
  -4 -23   3      162.25      171.79     50.57 o 
  -3 -23   3       80.55      149.53     54.42 o 
  -2 -23   3       79.89       61.11     28.71 o 
  -1 -23   3      654.09      734.62     50.78 o 
   0 -23   3      226.95      262.23     40.48 o 
   1 -23   3       58.01       85.73     40.49 o 
   2 -23   3      435.96      455.36     62.10 o 
   3 -23   3      326.98      269.01     63.01 o 
   4 -23   3      270.15      254.46     54.57 o 
   5 -23   3       43.79       28.58     41.45 o 
   6 -23   3       53.40       20.55     62.06 o 
   7 -23   3       32.89       53.40     46.79 o 
  -7 -22   3      113.61       72.49     51.19 o 
  -6 -22   3      227.08      211.65     88.79 o 
  -5 -22   3      383.31      523.93     78.29 o 
  -4 -22   3      351.40      366.81     59.95 o 
  -3 -22   3      372.62      424.65     61.84 o 
  -2 -22   3      471.73      431.53     42.17 o 
  -1 -22   3      134.66      164.82     36.80 o 
   0 -22   3      100.90       80.13     30.25 o 
   1 -22   3      129.92      219.69     87.36 o 
   2 -22   3       47.51       20.67     35.09 o 
   3 -22   3      141.55      123.17     43.21 o 
   4 -22   3      143.37      125.69     43.63 o 
   5 -22   3       32.42       68.35     70.18 o 
   6 -22   3      287.77      361.88     88.32 o 
   7 -22   3      138.43      183.54     55.02 o 
   8 -22   3       10.60       48.69     69.70 o 
  -8 -21   3       56.44      112.93     53.82 o 
  -7 -21   3       33.75       66.66     49.23 o 
  -6 -21   3      263.59      304.53     59.07 o 
  -5 -21   3      361.31      403.60    111.71 o 
  -4 -21   3      155.22      156.93     48.10 o 
  -3 -21   3      139.86      149.43     35.77 o 
  -2 -21   3       65.77       90.35     29.35 o 
  -1 -21   3      488.18      509.35     39.36 o 
   0 -21   3     1666.67     1632.74     74.88 o 
   1 -21   3      469.86      509.15     75.90 o 
   2 -21   3      168.67      183.70     44.86 o 
   3 -21   3     1044.75      957.51     77.19 o 
   4 -21   3      227.86      203.62     91.66 o 
   5 -21   3       62.01      134.62     45.23 o 
   6 -21   3       50.29       60.43     43.19 o 
   7 -21   3       57.82       37.33     44.18 o 
   8 -21   3       22.33      -22.74     42.87 o 
  -8 -20   3       18.46       25.47     46.34 o 
  -7 -20   3      297.43      319.94     60.72 o 
  -6 -20   3       70.93       75.27     96.43 o 
  -5 -20   3       52.82      124.44     45.85 o 
  -4 -20   3      122.28      158.65     46.99 o 
  -3 -20   3      465.43      539.28     50.09 o 
  -2 -20   3      309.90      303.40     30.37 o 
  -1 -20   3        8.66      -15.74     17.03 o 
   0 -20   3      146.16      196.82     31.14 o 
   1 -20   3      274.15      322.95     32.61 o 
   2 -20   3      235.79      238.12     46.52 o 
   3 -20   3      395.97      302.07     69.22 o 
   4 -20   3      626.34      563.26     63.78 o 
   5 -20   3      336.83      397.91     58.37 o 
   6 -20   3       39.59       94.83     44.54 o 
   7 -20   3      168.49       99.09     47.81 o 
   8 -20   3       57.63       91.80     56.33 o 
  -9 -19   3       88.75       38.93     83.07 o 
  -8 -19   3      275.02      274.12     61.75 o 
  -7 -19   3        5.59       35.09     42.87 o 
  -6 -19   3       52.22      165.59     48.61 o 
  -5 -19   3      568.79      564.12     67.35 o 
  -4 -19   3      283.20      383.02     47.45 o 
  -3 -19   3       49.94       66.57     29.23 o 
  -2 -19   3       16.15      -16.19     17.09 o 
  -1 -19   3      259.38      234.30     24.44 o 
   0 -19   3      788.60      887.23     54.83 o 
   1 -19   3      344.89      342.21     32.26 o 
   2 -19   3      634.80      625.47     49.43 o 
   3 -19   3       49.61       76.68     36.84 o 
   4 -19   3      138.65      205.62     44.19 o 
   5 -19   3       17.99       -3.45     47.74 o 
   6 -19   3        4.60       98.52     43.54 o 
   7 -19   3       67.26       86.24     77.34 o 
   8 -19   3      154.38      122.05     50.29 o 
   9 -19   3      151.46      130.81     54.00 o 
  -9 -18   3       10.66       81.09     93.09 o 
  -8 -18   3      112.82      126.33     52.29 o 
  -7 -18   3      246.42      214.58     53.13 o 
  -6 -18   3      270.33      231.37     52.61 o 
  -5 -18   3      164.83      203.70    118.87 o 
  -4 -18   3       16.62       18.71     26.78 o 
  -3 -18   3      792.99      635.94     51.48 o 
  -2 -18   3      183.82      197.17     23.19 o 
  -1 -18   3      147.89      133.36     20.63 o 
   0 -18   3      717.79      693.83     36.54 o 
   1 -18   3      459.09      442.73     34.96 o 
   2 -18   3      134.77      197.65     33.18 o 
   3 -18   3      306.52      297.36     36.46 o 
   4 -18   3       58.03       33.69     26.04 o 
   5 -18   3      152.00      226.71     45.67 o 
   6 -18   3      175.73      125.28     44.31 o 
   7 -18   3      147.34      183.71     41.26 o 
   8 -18   3       64.94       68.67     37.82 o 
   9 -18   3      148.69      207.65     47.86 o 
 -10 -17   3       91.49      101.00     56.97 o 
  -9 -17   3      304.87      299.32    103.12 o 
  -8 -17   3      151.99      143.85     62.06 o 
  -7 -17   3       55.81       21.82     40.13 o 
  -6 -17   3       55.17       92.55     41.32 o 
  -5 -17   3       41.00       41.90     28.61 o 
  -4 -17   3        3.68        3.43     28.04 o 
  -3 -17   3     1430.44     1329.24     64.90 o 
  -2 -17   3      783.04      717.54     40.63 o 
  -1 -17   3     3152.19     2970.55     67.56 o 
   0 -17   3      667.78      610.98     33.22 o 
   1 -17   3     1955.92     1978.47     63.74 o 
   2 -17   3      554.08      469.54     44.05 o 
   3 -17   3      893.67      765.65     52.33 o 
   4 -17   3       28.71       21.05     24.44 o 
   5 -17   3       60.08      107.03     30.20 o 
   6 -17   3      323.69      313.02     45.87 o 
   7 -17   3      116.35      116.25     37.51 o 
   8 -17   3      367.53      354.64     50.00 o 
   9 -17   3       26.79      -18.89     39.43 o 
  10 -17   3       69.81       11.71     49.45 o 
 -10 -16   3       67.22       74.24     53.64 o 
  -9 -16   3      171.24       82.99     52.52 o 
  -8 -16   3      595.77      697.03     77.80 o 
  -7 -16   3      296.60      283.67     55.31 o 
  -6 -16   3      200.61      147.98     45.89 o 
  -5 -16   3      439.79      454.80     72.84 o 
  -4 -16   3      737.46      720.30     69.18 o 
  -3 -16   3     1151.36     1183.10     69.34 o 
  -2 -16   3     1748.20     1652.34     47.84 o 
  -1 -16   3      310.22      367.73     25.22 o 
   0 -16   3       15.74       15.18     14.73 o 
   1 -16   3      476.64      585.92     37.76 o 
   2 -16   3     1819.59     1619.70     55.54 o 
   3 -16   3      827.78      748.87     50.09 o 
   4 -16   3      157.47      220.79     33.37 o 
   5 -16   3      613.56      496.68     42.51 o 
   6 -16   3      535.69      559.76     44.79 o 
   7 -16   3      231.65      217.49     42.86 o 
   8 -16   3      476.74      451.82     52.62 o 
   9 -16   3      296.91      318.86     50.02 o 
  10 -16   3       17.96       16.18     39.96 o 
 -10 -15   3      107.93       32.08     89.27 o 
  -9 -15   3      102.35      125.53     64.92 o 
  -8 -15   3      184.75      191.54     52.61 o 
  -7 -15   3      162.30       79.75     44.42 o 
  -6 -15   3      715.21      587.62     51.87 o 
  -5 -15   3      488.90      514.58     49.05 o 
  -4 -15   3      770.23      824.15     53.07 o 
  -3 -15   3      505.52      539.16     43.49 o 
  -2 -15   3      666.71      654.59     32.05 o 
  -1 -15   3     2024.36     2005.32     50.31 o 
   0 -15   3     1808.80     1691.74     45.35 o 
   1 -15   3     1726.51     1743.66     56.41 o 
   2 -15   3      871.25      909.91     41.83 o 
   3 -15   3      881.53      843.65     50.99 o 
   4 -15   3     2026.92     1797.27    133.32 o 
   5 -15   3       38.10       -0.94     21.55 o 
   6 -15   3      234.54      218.57     31.86 o 
   7 -15   3       70.02       93.75     27.89 o 
   8 -15   3       84.57       72.26     43.87 o 
   9 -15   3       41.27      110.04     48.78 o 
  10 -15   3       52.79        6.33     38.64 o 
 -11 -14   3       66.91      161.18     60.58 o 
 -10 -14   3       39.10       79.32     53.02 o 
  -9 -14   3        3.94      -40.51     40.51 o 
  -8 -14   3      139.84      136.26     48.27 o 
  -7 -14   3      149.28       76.38     41.86 o 
  -6 -14   3       86.14       73.16     29.20 o 
  -5 -14   3     1412.18     1287.65     63.48 o 
  -4 -14   3      572.53      633.64     60.68 o 
  -3 -14   3      165.74      254.38     30.80 o 
  -2 -14   3     1227.06     1226.39     38.55 o 
  -1 -14   3      107.84      129.16     16.52 o 
   0 -14   3     1098.80     1126.28     43.50 o 
   1 -14   3      702.19      709.97     32.18 o 
   2 -14   3       83.58      146.54     20.58 o 
   3 -14   3      425.40      480.03     49.56 o 
   4 -14   3      611.87      713.78     62.40 o 
   5 -14   3      373.74      408.99     35.17 o 
   6 -14   3       56.80       27.91     23.80 o 
   7 -14   3       59.53      102.65     35.97 o 
   8 -14   3       39.45       54.53     27.80 o 
   9 -14   3       90.31       67.75     31.66 o 
  10 -14   3      135.51      182.99     62.26 o 
 -11 -13   3       25.00       84.99    101.68 o 
 -10 -13   3       21.55       58.58     49.47 o 
  -9 -13   3      228.63      227.10     85.45 o 
  -8 -13   3       21.29       59.10     48.22 o 
  -7 -13   3       47.28       47.51     37.46 o 
  -6 -13   3      482.17      530.50     47.51 o 
  -5 -13   3      806.36      756.39     51.72 o 
  -4 -13   3     1159.63     1040.73     70.21 o 
  -3 -13   3      230.83      239.51     29.59 o 
  -2 -13   3      269.89      282.22     20.87 o 
  -1 -13   3      580.93      550.62     27.30 o 
   0 -13   3     1521.21     1440.20     39.59 o 
   1 -13   3      972.29      879.69     40.59 o 
   2 -13   3     2162.48     2028.00     57.50 o 
   3 -13   3     1640.48     1574.17     63.24 o 
   4 -13   3      396.28      417.61     33.53 o 
   5 -13   3     1388.04     1378.83     63.12 o 
   6 -13   3      648.66      537.73     44.04 o 
   7 -13   3      274.16      341.55     46.86 o 
   8 -13   3       37.45        2.54     25.46 o 
   9 -13   3      149.42      202.70     35.35 o 
  10 -13   3       10.12       15.28     30.75 o 
  11 -13   3       31.15      -10.11     48.24 o 
 -11 -12   3       34.49       63.01     79.25 o 
 -10 -12   3       53.16       41.03     47.24 o 
  -9 -12   3       33.96        8.70     43.14 o 
  -8 -12   3       61.72        5.79     47.26 o 
  -7 -12   3       15.35       11.76     26.55 o 
  -6 -12   3      822.30      736.62     52.85 o 
  -5 -12   3     1136.03     1248.83     61.21 o 
  -4 -12   3       31.20       65.77     28.38 o 
  -3 -12   3      338.80      278.95     29.14 o 
  -2 -12   3      572.36      529.94     27.39 o 
  -1 -12   3      392.56      357.66     22.41 o 
   0 -12   3      111.41       88.64     13.69 o 
   1 -12   3      352.73      338.52     21.53 o 
   2 -12   3     1507.47     1490.16     47.10 o 
   3 -12   3     1020.16     1026.97     39.47 o 
   4 -12   3      351.35      346.72     30.20 o 
   5 -12   3      223.71      228.41     28.39 o 
   6 -12   3       49.89       52.20     22.83 o 
   7 -12   3      344.08      362.21     36.26 o 
   8 -12   3      158.93      190.46     37.07 o 
   9 -12   3      304.87      290.68     37.34 o 
  10 -12   3       75.49       92.62     31.99 o 
  11 -12   3      182.89      244.07     48.34 o 
 -11 -11   3       60.66      202.41     87.84 o 
 -10 -11   3       23.13       85.72     47.26 o 
  -9 -11   3       64.82      139.85     47.26 o 
  -8 -11   3       76.20      124.43     44.86 o 
  -7 -11   3       72.88       29.41     28.64 o 
  -6 -11   3      151.67      150.53     31.09 o 
  -5 -11   3      466.15      510.12     50.24 o 
  -4 -11   3     1185.86     1220.19     44.37 o 
  -3 -11   3      246.56      235.92     25.77 o 
  -2 -11   3      544.26      530.72     23.31 o 
  -1 -11   3      349.33      360.57     26.54 o 
   0 -11   3      572.61      686.54     28.75 o 
   1 -11   3     3999.04     3675.21     74.03 o 
   2 -11   3     2907.74     2539.42     63.27 o 
   3 -11   3     1863.43     1793.60     46.59 o 
   4 -11   3      965.19      951.07     45.10 o 
   5 -11   3      874.83      834.85     45.16 o 
   6 -11   3       75.84       69.00     23.69 o 
   7 -11   3      316.16      280.20     41.48 o 
   8 -11   3      263.16      263.50     34.28 o 
   9 -11   3       69.14      153.45     32.66 o 
  10 -11   3       23.65       11.01     32.66 o 
  11 -11   3       48.52       44.23     39.50 o 
 -11 -10   3       16.08       62.06     73.52 o 
 -10 -10   3      162.73      200.89     69.70 o 
  -9 -10   3       37.30      115.82     46.11 o 
  -8 -10   3      186.30       98.94     43.07 o 
  -7 -10   3      512.07      505.07     37.87 o 
  -6 -10   3      133.82      178.38     24.71 o 
  -5 -10   3     1061.97      999.25     42.86 o 
  -4 -10   3      743.83      699.11     49.68 o 
  -3 -10   3      584.99      577.12     30.47 o 
  -2 -10   3     3383.31     3397.27     61.56 o 
  -1 -10   3      682.69      772.51     27.55 o 
   0 -10   3      210.49      178.41     15.00 o 
   1 -10   3     1871.57     1785.67     43.79 o 
   2 -10   3     3974.99     3816.67     84.79 o 
   3 -10   3      861.91      910.81     31.91 o 
   4 -10   3       21.12       49.80     22.19 o 
   5 -10   3     1631.25     1364.18     53.53 o 
   6 -10   3      197.52      141.16     26.50 o 
   7 -10   3      374.01      422.32     36.62 o 
   8 -10   3      413.92      379.30     38.26 o 
   9 -10   3       23.05       -1.59     25.68 o 
  10 -10   3      284.74      265.87     46.03 o 
  11 -10   3       38.03       40.10     45.23 o 
 -12  -9   3       30.54      -72.56     74.47 o 
 -11  -9   3       16.37       -5.73     69.70 o 
 -10  -9   3      215.21      203.30     65.88 o 
  -9  -9   3      136.53       75.42     42.00 o 
  -8  -9   3      202.91      228.43     30.07 o 
  -7  -9   3      276.20      266.12     38.04 o 
  -6  -9   3      150.59      149.77     23.48 o 
  -5  -9   3      346.25      412.00     30.77 o 
  -4  -9   3      889.62      894.42     43.41 o 
  -3  -9   3      815.54      704.46     30.73 o 
  -2  -9   3     2260.22     2126.78     42.95 o 
  -1  -9   3     1207.07     1119.44     35.44 o 
   0  -9   3      903.13      991.54     29.33 o 
   1  -9   3     3917.80     3490.63     68.41 o 
   2  -9   3      778.52      753.52     30.82 o 
   3  -9   3      497.88      424.19     23.31 o 
   4  -9   3     2015.62     1851.01     57.24 o 
   5  -9   3      180.22      196.17     24.82 o 
   6  -9   3       14.84       -7.62     22.05 o 
   7  -9   3      183.07      185.23     41.90 o 
   8  -9   3        1.47      -23.04     25.08 o 
   9  -9   3       72.04       70.02     31.79 o 
  10  -9   3       62.80       74.09     36.37 o 
  11  -9   3       10.07        6.68     42.87 o 
 -12  -8   3       36.19       71.61     78.29 o 
 -11  -8   3       49.83       84.97     73.52 o 
 -10  -8   3       21.50       22.91     66.83 o 
  -9  -8   3       28.52       44.40     25.47 o 
  -8  -8   3      386.97      341.33     34.37 o 
  -7  -8   3      312.02      309.25     30.71 o 
  -6  -8   3      164.38      146.49     22.63 o 
  -5  -8   3      978.27      888.05     38.94 o 
  -4  -8   3      494.95      538.26     29.33 o 
  -3  -8   3     2596.93     2335.13     57.20 o 
  -2  -8   3     4448.83     4191.12     86.75 o 
  -1  -8   3       87.04      124.04     12.46 o 
   0  -8   3      960.75      971.29     27.85 o 
   1  -8   3     1082.37     1212.72     33.27 o 
   2  -8   3      226.60      224.75     17.99 o 
   3  -8   3     2724.07     2629.27     56.35 o 
   4  -8   3      484.31      574.37     45.06 o 
   5  -8   3      308.52      369.04     29.26 o 
   6  -8   3      939.37      844.53     44.59 o 
   7  -8   3      476.26      373.40     34.43 o 
   8  -8   3       47.17       47.60     25.17 o 
   9  -8   3       63.93       21.83     26.05 o 
  10  -8   3      188.58      271.34     47.98 o 
  11  -8   3       57.30       52.76     45.48 o 
  12  -8   3       30.98       22.12     49.27 o 
 -12  -7   3       86.25       10.50     74.47 o 
 -11  -7   3       30.15      -59.20     59.20 o 
 -10  -7   3       22.74      -13.09     38.95 o 
  -9  -7   3     1247.20     1409.96     61.12 o 
  -8  -7   3       19.44       14.93     22.08 o 
  -7  -7   3      409.09      384.73     32.81 o 
  -6  -7   3      284.55      334.65     27.96 o 
  -5  -7   3      335.61      358.56     26.39 o 
  -4  -7   3      754.18      781.88     33.65 o 
  -3  -7   3      420.58      377.29     25.09 o 
  -2  -7   3      598.41      683.97     23.82 o 
  -1  -7   3     1271.91     1300.36     59.58 o 
   0  -7   3     5007.20     4959.47     87.99 o 
   1  -7   3     2499.56     2266.61     46.89 o 
   2  -7   3     2180.86     2340.56     55.60 o 
   3  -7   3     2895.80     2595.94     54.73 o 
   4  -7   3      978.53      900.70     72.45 o 
   5  -7   3      495.02      492.45     33.94 o 
   6  -7   3      859.09      853.94     43.04 o 
   7  -7   3      264.24      262.85     38.04 o 
   8  -7   3      476.82      508.22     42.06 o 
   9  -7   3      130.08       96.05     34.23 o 
  10  -7   3       10.57      -35.76     35.76 o 
  11  -7   3       31.76       50.56     42.09 o 
  12  -7   3       90.28      143.22     73.99 o 
 -11  -6   3       66.36       52.88     45.18 o 
 -10  -6   3      112.73      161.07     46.55 o 
  -9  -6   3      178.59      297.69     34.17 o 
  -8  -6   3      298.00      247.71     32.80 o 
  -7  -6   3      570.35      573.51     40.04 o 
  -6  -6   3     1777.54     1743.17     55.71 o 
  -5  -6   3      914.00      909.33     37.49 o 
  -4  -6   3      351.11      379.58     38.17 o 
  -3  -6   3     1624.96     1536.54     42.56 o 
  -2  -6   3     2822.23     2615.31     47.86 o 
  -1  -6   3     5089.74     4895.30     87.48 o 
   0  -6   3     1725.21     1713.95     43.46 o 
   1  -6   3      451.81      533.65     44.49 o 
   2  -6   3      694.45      558.75     24.82 o 
   3  -6   3      854.51      854.53     31.70 o 
   4  -6   3     1553.65     1491.56     48.52 o 
   5  -6   3      957.99      888.66     40.36 o 
   6  -6   3     1431.78     1319.01     50.69 o 
   7  -6   3      101.16      103.13     24.37 o 
   8  -6   3      901.08      779.99     47.50 o 
   9  -6   3      576.91      563.33     53.05 o 
  10  -6   3      205.35      326.94     84.02 o 
  11  -6   3       40.79       12.87     41.17 o 
  12  -6   3        1.48       38.99     48.10 o 
 -12  -5   3        8.42      -50.60     58.24 o 
 -11  -5   3      127.67      126.69     49.21 o 
 -10  -5   3      387.73      404.02     55.62 o 
  -9  -5   3      121.66      164.70     29.73 o 
  -8  -5   3       15.46       25.63     27.01 o 
  -7  -5   3        8.40       -3.37     18.98 o 
  -6  -5   3      128.23      130.75     20.54 o 
  -5  -5   3     1070.73     1133.39     40.90 o 
  -4  -5   3     2389.40     2279.38     57.26 o 
  -3  -5   3      870.37      830.79     35.97 o 
  -2  -5   3       47.79       63.69      8.54 o 
  -1  -5   3     2470.53     2382.53     47.06 o 
   0  -5   3      507.66      529.65     21.15 o 
   1  -5   3     1033.01     1072.54     27.65 o 
   2  -5   3     1499.92     1346.15     36.80 o 
   3  -5   3     2010.82     2065.64     45.52 o 
   4  -5   3     3887.25     3150.50     74.85 o 
   5  -5   3      904.77      929.80     40.06 o 
   6  -5   3      988.13      885.22     46.72 o 
   7  -5   3      606.83      497.73     37.45 o 
   8  -5   3      211.21      197.40     29.04 o 
   9  -5   3      142.49      129.02     35.06 o 
  10  -5   3       12.31       42.09     40.44 o 
  11  -5   3       61.65       58.23     46.11 o 
  12  -5   3        2.95      -46.92     46.92 o 
 -12  -4   3       51.67       -5.73     63.01 o 
 -11  -4   3      116.52       82.45     66.83 o 
 -10  -4   3      159.93      206.51     39.39 o 
  -9  -4   3      108.18       85.99     32.32 o 
  -8  -4   3     1505.58     1503.38     57.79 o 
  -7  -4   3      655.79      661.19     40.67 o 
  -6  -4   3     3005.25     2946.20     75.22 o 
  -5  -4   3     1880.99     1856.38     53.01 o 
  -4  -4   3     5585.65     5317.13    108.48 o 
  -3  -4   3       34.50       49.14     11.45 o 
  -2  -4   3     2279.50     2010.30     41.62 o 
  -1  -4   3     1626.72     1490.97     33.46 o 
   0  -4   3      730.49      719.20     26.59 o 
   1  -4   3      379.09      368.01     17.31 o 
   2  -4   3     4754.81     4256.16     84.67 o 
   3  -4   3      681.74      652.85     23.54 o 
   4  -4   3      376.45      429.11     20.01 o 
   5  -4   3     1486.21     1610.26     50.22 o 
   6  -4   3     1276.89     1232.48     47.42 o 
   7  -4   3      113.76      108.43     23.28 o 
   8  -4   3      810.36      758.58     55.24 o 
   9  -4   3      233.87      222.67     38.72 o 
  10  -4   3       54.07       44.96     40.84 o 
  11  -4   3      137.41      161.51     50.41 o 
  12  -4   3      107.68      -26.93     44.54 o 
 -12  -3   3       34.35      -45.83     62.06 o 
 -11  -3   3       82.70      -18.14     55.38 o 
 -10  -3   3       13.30        3.06     31.91 o 
  -9  -3   3       15.34       30.09     28.53 o 
  -8  -3   3      100.36      112.13     24.68 o 
  -7  -3   3       40.96       40.16     22.05 o 
  -6  -3   3      768.21      760.99     37.67 o 
  -5  -3   3     1089.42     1207.93     42.00 o 
  -4  -3   3     3287.05     3470.67     76.74 o 
  -3  -3   3     3282.55     3068.79     66.65 o 
  -2  -3   3     1059.36     1041.11     26.80 o 
  -1  -3   3     4856.09     4823.24     81.70 o 
   0  -3   3       78.72       75.05     11.73 o 
   1  -3   3      999.12     1128.91     38.15 o 
   2  -3   3     1214.12     1121.66     31.98 o 
   3  -3   3     2333.30     2252.57     47.27 o 
   4  -3   3     2953.57     2717.81     56.66 o 
   5  -3   3      546.69      656.06     26.62 o 
   6  -3   3      139.46      132.55     20.79 o 
   7  -3   3       30.00       25.13     20.30 o 
   8  -3   3      410.48      419.69     44.66 o 
   9  -3   3       40.70      -28.54     55.85 o 
  10  -3   3       25.66       56.41     40.64 o 
  11  -3   3       63.74       89.35     54.42 o 
  12  -3   3       72.61       42.53     54.90 o 
 -12  -2   3       76.63      149.90     76.38 o 
 -11  -2   3      212.81      215.96     52.24 o 
 -10  -2   3       30.91       38.07     37.33 o 
  -9  -2   3      207.95      144.62     33.24 o 
  -8  -2   3      895.53      840.77     45.70 o 
  -7  -2   3      371.85      411.69     31.13 o 
  -6  -2   3      646.32      622.14     49.20 o 
  -5  -2   3      904.20      921.79     36.06 o 
  -4  -2   3       86.25       86.27     14.60 o 
  -3  -2   3     4552.05     3946.04     79.73 o 
  -2  -2   3     1283.34     1353.22     30.90 o 
  -1  -2   3     3110.26     3250.01     66.11 o 
   0  -2   3      201.14      217.38     14.48 o 
   1  -2   3     7774.91     7418.55    136.19 o 
   2  -2   3     8625.45     8082.13    129.81 o 
   3  -2   3      190.44      196.11     13.33 o 
   4  -2   3       52.50       67.06     12.49 o 
   5  -2   3     1128.56     1150.46     34.09 o 
   6  -2   3     1126.10     1141.92     43.63 o 
   7  -2   3      315.56      352.45     29.52 o 
   8  -2   3      533.55      567.58     68.29 o 
   9  -2   3      314.52      362.05     52.92 o 
  10  -2   3       42.55       55.89     39.76 o 
  11  -2   3      275.59      392.86     88.32 o 
  12  -2   3        3.76       11.47     47.42 o 
 -12  -1   3       94.27      149.90     71.61 o 
 -11  -1   3       30.64       32.29     40.74 o 
 -10  -1   3      138.80       85.14     34.34 o 
  -9  -1   3      340.44      250.36     47.53 o 
  -8  -1   3      193.81      216.49     27.36 o 
  -7  -1   3      121.77      147.61     22.56 o 
  -6  -1   3      222.33      198.13     21.23 o 
  -5  -1   3      278.57      258.79     21.05 o 
  -4  -1   3      356.90      317.93     39.83 o 
  -3  -1   3     7970.61     7328.74    138.99 o 
  -2  -1   3     2761.70     2624.29     72.63 o 
  -1  -1   3    37629.24    35678.34    617.85 o 
   0  -1   3     3069.11     3401.35     66.11 o 
   1  -1   3    24723.98    24590.64    419.85 o 
   2  -1   3    12704.29    11827.78    190.50 o 
   3  -1   3      453.94      457.59     22.94 o 
   4  -1   3     2969.37     2747.29     63.84 o 
   5  -1   3       14.05       33.02     14.34 o 
   6  -1   3     1354.38     1358.57     50.18 o 
   7  -1   3      545.30      511.22     34.48 o 
   8  -1   3      141.31      131.51     38.71 o 
   9  -1   3       62.49       88.45     55.38 o 
  10  -1   3        4.19      -19.99     34.53 o 
  11  -1   3       36.42       30.66     42.20 o 
  12  -1   3      345.48      406.22     68.51 o 
 -12   0   3       10.03       -9.55     58.24 o 
 -11   0   3       18.92       42.60     42.39 o 
 -10   0   3      135.55      149.33     43.35 o 
  -9   0   3      209.31      176.05     41.05 o 
  -8   0   3       49.25       65.00     27.49 o 
  -7   0   3      173.01      153.70     22.54 o 
  -6   0   3        0.55        8.44     16.08 o 
  -5   0   3      745.67      746.54     33.63 o 
  -4   0   3       43.61       35.70     12.63 o 
  -3   0   3      258.92      271.63     19.83 o 
  -2   0   3     1848.45     1706.98     40.50 o 
  -1   0   3     1501.13     1683.88     38.95 o 
   0   0   3      427.80      385.96     31.01 o 
   1   0   3    10222.62     9774.41    175.51 o 
   2   0   3     9581.93     8415.47    154.32 o 
   3   0   3      192.03      206.20     16.81 o 
   4   0   3      718.33      806.07     31.99 o 
   5   0   3     2560.18     2407.16     60.45 o 
   6   0   3       43.21       78.95     22.83 o 
   7   0   3      950.11      881.57     51.57 o 
   8   0   3       57.61       69.73     47.74 o 
   9   0   3      131.90       98.67     40.77 o 
  10   0   3      663.43      658.07     69.85 o 
  11   0   3        1.63      -37.85     37.85 o 
  12   0   3        5.41       34.12    102.64 o 
 -12   1   3       98.05       86.54     49.62 o 
 -11   1   3       29.83      -25.30     36.46 o 
 -10   1   3      140.53      141.80     43.75 o 
  -9   1   3      346.29      453.32    107.97 o 
  -8   1   3      183.37      219.82     33.05 o 
  -7   1   3      123.95      140.15     21.25 o 
  -6   1   3      202.32      185.94     20.64 o 
  -5   1   3      319.99      265.84     21.81 o 
  -4   1   3      356.95      373.94     32.25 o 
  -3   1   3     7928.86     7476.35    139.35 o 
  -2   1   3     2694.98     2522.10     57.21 o 
  -1   1   3    37157.34    35567.81    708.77 o 
   0   1   3     3129.01     3357.88     65.05 o 
   1   1   3    24955.19    23549.28    420.22 o 
   2   1   3    13084.94    12072.10    248.47 o 
   3   1   3      398.77      299.78     31.38 o 
   4   1   3     2814.61     2611.27     61.21 o 
   5   1   3        7.28       15.36     12.50 o 
   6   1   3     1403.94     1444.09     57.19 o 
   7   1   3      531.86      529.47     43.88 o 
   8   1   3      141.31       66.06     36.38 o 
   9   1   3       58.49       61.17     37.64 o 
  10   1   3        4.08       10.91     43.92 o 
  11   1   3       33.82        7.65     39.76 o 
  12   1   3      337.51      360.05    134.62 o 
 -12   2   3       73.86      101.77     48.18 o 
 -11   2   3      194.30      217.17     50.89 o 
 -10   2   3       33.32       14.26     43.44 o 
  -9   2   3      193.58      165.21     34.16 o 
  -8   2   3      928.66      860.08     54.00 o 
  -7   2   3      373.62      393.36     47.82 o 
  -6   2   3      635.05      614.91     33.33 o 
  -5   2   3      847.65      835.86     34.83 o 
  -4   2   3       73.91       73.80     16.54 o 
  -3   2   3     4468.97     3881.22     80.36 o 
  -2   2   3     1291.23     1396.99     42.35 o 
  -1   2   3     3048.33     3218.48     73.96 o 
   0   2   3      169.92      173.08     13.67 o 
   1   2   3     7975.91     7532.18    137.18 o 
   2   2   3     8564.43     7675.79    169.84 o 
   3   2   3      218.85      208.82     54.42 o 
   4   2   3       57.69       50.58     22.95 o 
   5   2   3     1154.07     1164.57     46.76 o 
   6   2   3     1084.76     1085.39     49.06 o 
   7   2   3      304.10      309.22     45.54 o 
   8   2   3      503.05      406.22     85.45 o 
   9   2   3      283.55      322.81    127.46 o 
  10   2   3       45.39       19.69     37.10 o 
  11   2   3      259.55      297.24     58.55 o 
  12   2   3        3.57      -10.34     45.80 o 
 -12   3   3       35.65       49.61     47.58 o 
 -11   3   3       82.51       67.86     41.94 o 
 -10   3   3       16.07       -8.54     44.87 o 
  -9   3   3       17.70        8.19     85.93 o 
  -8   3   3      109.09       97.59     28.89 o 
  -7   3   3       43.94       50.51     23.06 o 
  -6   3   3      763.62      739.46     35.13 o 
  -5   3   3     1088.45     1258.09     41.06 o 
  -4   3   3     3221.36     3526.02     76.68 o 
  -3   3   3     3353.87     3168.47     67.81 o 
  -2   3   3     1076.68     1035.56     36.60 o 
  -1   3   3     4751.83     4831.54    131.98 o 
   0   3   3      118.12      129.82     12.81 o 
   1   3   3     1069.15     1110.61     36.11 o 
   2   3   3     1235.56     1066.24     38.46 o 
   3   3   3     2430.98     2271.39     79.07 o 
   4   3   3     2944.94     2816.11     73.12 o 
   5   3   3      536.42      624.11     35.99 o 
   6   3   3      130.62      108.69     22.99 o 
   7   3   3       24.00       30.08     46.31 o 
   8   3   3      457.30      387.30     53.29 o 
   9   3   3       45.80       -1.91     33.76 o 
  10   3   3       24.45       11.38     38.19 o 
  11   3   3       58.92       30.80     40.82 o 
  12   3   3       66.02       86.61     60.63 o 
 -12   4   3       55.38      -17.34     41.03 o 
 -11   4   3      121.58       50.46     41.32 o 
 -10   4   3      153.46      224.46     52.03 o 
  -9   4   3      105.23       15.61     39.15 o 
  -8   4   3     1487.10     1400.34     84.24 o 
  -7   4   3      653.69      687.94     46.43 o 
  -6   4   3     3076.89     3049.51     73.17 o 
  -5   4   3     1887.25     1899.88     51.86 o 
  -4   4   3     5573.62     5348.03    108.03 o 
  -3   4   3       21.58       42.53     11.43 o 
  -2   4   3     2415.41     2150.76     56.50 o 
  -1   4   3     1568.35     1519.77     55.62 o 
   0   4   3      744.12      697.37     22.76 o 
   1   4   3      428.81      410.68     24.20 o 
   2   4   3     4729.18     4226.62     99.09 o 
   3   4   3      661.29      634.60     53.94 o 
   4   4   3      396.24      426.63     42.77 o 
   5   4   3     1504.76     1475.48     51.07 o 
   6   4   3     1264.61     1178.31     69.46 o 
   7   4   3      132.06      108.35     35.40 o 
   8   4   3      773.70      700.68     67.35 o 
   9   4   3      245.52      335.57     89.75 o 
  10   4   3       43.20       23.01     40.13 o 
  11   4   3      142.55      179.52     63.01 o 
  12   4   3      104.22      150.36     55.31 o 
 -12   5   3        8.17      -29.10     40.05 o 
 -11   5   3      130.49      120.34     46.74 o 
 -10   5   3      392.50      401.35     85.45 o 
  -9   5   3      128.44       91.62     38.10 o 
  -8   5   3       10.22       48.61     26.08 o 
  -7   5   3        8.42      -15.69     21.06 o 
  -6   5   3      124.00      135.44     18.27 o 
  -5   5   3     1017.82     1017.65     37.53 o 
  -4   5   3     2373.88     2260.20     56.60 o 
  -3   5   3      887.62      914.46     32.23 o 
  -2   5   3       46.44       35.70     18.62 o 
  -1   5   3     2259.16     2256.73     75.27 o 
   0   5   3      497.00      538.94     34.85 o 
   1   5   3     1165.55     1138.00     36.48 o 
   2   5   3     1551.69     1391.97     44.54 o 
   3   5   3     2036.22     2067.85    112.66 o 
   4   5   3     3910.42     3041.27    105.00 o 
   5   5   3      930.79      970.10     59.27 o 
   6   5   3      963.97      904.42     62.61 o 
   7   5   3      620.69      585.83     59.23 o 
   8   5   3      228.40      251.85     65.40 o 
   9   5   3      145.17      156.20    101.68 o 
  10   5   3       11.95       10.61     39.96 o 
  11   5   3       65.68      -15.91     50.13 o 
  12   5   3        3.45       -1.48     45.10 o 
 -12   6   3       25.33       67.79     45.85 o 
 -11   6   3       64.16      109.29     42.96 o 
 -10   6   3      117.11      122.06     42.96 o 
  -9   6   3      190.07      165.65     41.17 o 
  -8   6   3      298.13      233.71     43.19 o 
  -7   6   3      583.80      476.28     43.72 o 
  -6   6   3     1741.83     1716.72     63.95 o 
  -5   6   3      897.23      818.42     34.79 o 
  -4   6   3      397.97      435.67     30.73 o 
  -3   6   3     1533.47     1515.16     43.18 o 
  -2   6   3     2896.27     2726.83     83.95 o 
  -1   6   3     5110.41     5042.88    138.74 o 
   0   6   3     1731.83     1786.90     61.55 o 
   1   6   3      399.71      411.32     25.27 o 
   2   6   3      698.80      553.68     30.69 o 
   3   6   3      839.95      754.15     47.58 o 
   4   6   3     1573.16     1583.25    119.35 o 
   5   6   3      951.21      885.58     56.69 o 
   6   6   3     1479.49     1253.53     72.97 o 
   7   6   3       84.38       79.12     33.97 o 
   8   6   3      939.38      885.33     71.48 o 
   9   6   3      579.19      582.78     73.04 o 
  10   6   3      215.21      249.31     52.34 o 
  11   6   3       44.59       25.90     43.45 o 
  12   6   3        0.80      -42.81     42.81 o 
 -12   7   3       83.55      100.49     47.48 o 
 -11   7   3       35.99       59.00     42.67 o 
 -10   7   3       22.34       28.91     36.24 o 
  -9   7   3     1260.26     1243.97     82.54 o 
  -8   7   3       17.95       18.12     31.39 o 
  -7   7   3      400.88      403.69     37.46 o 
  -6   7   3      288.81      309.02     38.11 o 
  -5   7   3      346.84      381.81     25.77 o 
  -4   7   3      731.80      770.16     33.63 o 
  -3   7   3      426.95      389.03     24.15 o 
  -2   7   3      557.52      650.04     40.51 o 
  -1   7   3     1246.09     1287.07     53.96 o 
   0   7   3     4954.95     4861.09    133.67 o 
   1   7   3     2477.44     2195.32     59.48 o 
   2   7   3     2265.06     2314.73     74.35 o 
   3   7   3     2849.80     2563.82     89.70 o 
   4   7   3      970.14      800.69    114.10 o 
   5   7   3      455.80      387.06     41.75 o 
   6   7   3      875.73      747.62     60.36 o 
   7   7   3      253.62      213.42     41.71 o 
   8   7   3      476.52      423.90     73.04 o 
   9   7   3      122.63       96.30     40.49 o 
  10   7   3       11.00       52.06     41.32 o 
  11   7   3       30.12       53.16     45.37 o 
 -12   8   3       37.94       -0.03     42.96 o 
 -11   8   3       47.11       58.35     41.75 o 
 -10   8   3       23.87       23.09     36.16 o 
  -9   8   3       21.96       10.23     40.10 o 
  -8   8   3      389.07      504.51     56.35 o 
  -7   8   3      333.89      369.99     46.90 o 
  -6   8   3      198.71      196.85     27.39 o 
  -5   8   3      934.59      870.69     36.15 o 
  -4   8   3      448.81      485.16     28.22 o 
  -3   8   3     2592.83     2382.35     58.82 o 
  -2   8   3     4501.48     4243.04    128.89 o 
  -1   8   3       99.71      159.45     32.46 o 
   0   8   3      935.07      989.35     38.44 o 
   1   8   3     1055.42     1256.41     41.86 o 
   2   8   3      266.47      258.41     26.46 o 
   3   8   3     2749.96     2630.16     91.49 o 
   4   8   3      513.74      533.50     60.15 o 
   5   8   3      338.13      415.33     46.74 o 
   6   8   3      900.30      876.51     62.99 o 
   7   8   3      444.54      360.74     53.47 o 
   8   8   3       52.80      135.74     39.56 o 
   9   8   3       71.58       36.18     38.14 o 
  10   8   3      193.35      139.74     48.38 o 
  11   8   3       49.41       53.91     45.62 o 
 -12   9   3       33.57      -42.96     63.97 o 
 -11   9   3       17.46        0.93     39.39 o 
 -10   9   3      212.84      247.65     60.15 o 
  -9   9   3      130.06      205.16     45.22 o 
  -8   9   3      206.91      134.02     40.64 o 
  -7   9   3      280.09      286.38     43.21 o 
  -6   9   3      146.02      179.13     27.75 o 
  -5   9   3      341.09      431.57     35.72 o 
  -4   9   3      807.01      797.05     34.65 o 
  -3   9   3      813.41      735.77     32.66 o 
  -2   9   3     2235.46     1997.41     76.38 o 
  -1   9   3     1090.31     1119.95     81.16 o 
   0   9   3      883.86      947.86     51.08 o 
   1   9   3     3962.26     3530.77     87.34 o 
   2   9   3      690.59      624.75     30.14 o 
   3   9   3      472.17      379.52     39.83 o 
   4   9   3     2085.83     1882.93    110.28 o 
   5   9   3      182.15      220.04     35.06 o 
   6   9   3       16.62      110.37     64.92 o 
   7   9   3      209.45      229.44     41.19 o 
   8   9   3        3.34      -14.63     32.06 o 
   9   9   3       63.89       72.17     39.49 o 
  10   9   3       61.05       26.66     42.52 o 
  11   9   3        8.06       44.45     45.85 o 
 -11  10   3       18.13       -8.96     39.15 o 
 -10  10   3      169.08      128.99     81.63 o 
  -9  10   3       42.69       72.88     38.14 o 
  -8  10   3      186.96      120.46     78.29 o 
  -7  10   3      474.63      439.34     80.20 o 
  -6  10   3      122.95      143.97     27.37 o 
  -5  10   3     1029.56     1030.90     51.55 o 
  -4  10   3      788.79      719.41     33.33 o 
  -3  10   3      564.15      534.46     30.88 o 
  -2  10   3     3231.04     3142.41    104.94 o 
  -1  10   3      661.35      790.55     73.52 o 
   0  10   3      201.36      219.63     23.49 o 
   1  10   3     1884.61     1754.46     54.52 o 
   2  10   3     4107.22     3857.36     81.75 o 
   3  10   3      841.67      912.15     53.14 o 
   4  10   3       20.73       33.36     22.22 o 
   5  10   3     1626.43     1547.29     75.57 o 
   6  10   3      204.31      172.83     37.36 o 
   7  10   3      426.20      456.76     52.92 o 
   8  10   3      421.24      469.72     59.11 o 
   9  10   3       25.54       35.61     38.14 o 
  10  10   3      263.62      303.32     57.72 o 
  11  10   3       38.93       -6.35     46.83 o 
 -11  11   3       60.56      -31.66     39.49 o 
 -10  11   3       24.13       64.60     41.19 o 
  -9  11   3       72.48       59.91     37.79 o 
  -8  11   3       81.42       44.53     34.93 o 
  -7  11   3       74.17      105.15     49.65 o 
  -6  11   3      158.83      154.44     36.68 o 
  -5  11   3      427.97      525.34     44.20 o 
  -4  11   3     1197.43     1220.53     43.21 o 
  -3  11   3      235.01      212.00     20.49 o 
  -2  11   3      597.76      539.00     42.39 o 
  -1  11   3      299.94      422.01     64.92 o 
   0  11   3      666.38      688.73     55.38 o 
   1  11   3     4134.45     3843.10     95.90 o 
   2  11   3     2858.53     2460.47     59.96 o 
   3  11   3     1852.19     1692.64    117.91 o 
   4  11   3      998.08      975.72     58.32 o 
   5  11   3      940.34      975.78     64.15 o 
   6  11   3       64.96       22.91     30.18 o 
   7  11   3      305.54      315.17     81.63 o 
   8  11   3      239.73      254.34     47.58 o 
   9  11   3       75.20      121.28     43.51 o 
  10  11   3       23.61       -9.05    133.67 o 
  11  11   3       52.53      149.30     54.57 o 
 -11  12   3       34.20       95.48     49.28 o 
 -10  12   3       53.98       70.58     48.69 o 
  -9  12   3       31.93       42.49     39.16 o 
  -8  12   3       54.40       76.06     36.38 o 
  -7  12   3       14.63       12.46     31.03 o 
  -6  12   3      793.18      654.94    139.40 o 
  -5  12   3     1145.66     1058.87     56.02 o 
  -4  12   3       36.01       38.77     14.98 o 
  -3  12   3      323.03      301.96     25.34 o 
  -2  12   3      581.39      552.81     66.83 o 
  -1  12   3      405.56      416.28     61.11 o 
   0  12   3      101.95      121.15     18.40 o 
   1  12   3      321.40      310.33     27.24 o 
   2  12   3     1502.00     1440.27     43.99 o 
   3  12   3     1065.33     1120.56     81.38 o 
   4  12   3      377.64      313.48     43.92 o 
   5  12   3      215.99      199.38     60.15 o 
   6  12   3       57.96       66.23     33.01 o 
   7  12   3      346.93      280.51     47.71 o 
   8  12   3      167.61      163.18     44.50 o 
   9  12   3      299.65      380.86     60.07 o 
  10  12   3       75.21       79.80     44.54 o 
  11  12   3      177.97      274.07     83.54 o 
 -11  13   3       27.80       29.95     44.31 o 
 -10  13   3       16.66      -11.38     37.36 o 
  -9  13   3      227.65      263.03     51.62 o 
  -8  13   3       18.75       13.37     33.76 o 
  -7  13   3       46.66       66.33     35.32 o 
  -6  13   3      498.85      454.68     53.82 o 
  -5  13   3      775.15      821.69     51.74 o 
  -4  13   3     1095.32     1097.25     54.71 o 
  -3  13   3      240.04      257.85     23.43 o 
  -2  13   3      252.99      296.93     47.74 o 
  -1  13   3      614.60      584.32     69.70 o 
   0  13   3     1490.87     1500.14     58.28 o 
   1  13   3      969.78      980.16     42.28 o 
   2  13   3     2206.11     1999.05     54.25 o 
   3  13   3     1677.76     1745.27     63.16 o 
   4  13   3      423.48      442.11     50.98 o 
   5  13   3     1342.04     1247.71     74.32 o 
   6  13   3      632.87      472.04     53.45 o 
   7  13   3      251.76      225.29     73.52 o 
   8  13   3       39.71       19.83     35.44 o 
   9  13   3      138.04      152.91     48.94 o 
  10  13   3       11.25       34.30     54.90 o 
  11  13   3       32.49       22.91     67.79 o 
 -11  14   3       72.65      161.36     79.25 o 
 -10  14   3       46.79       19.30     61.58 o 
  -9  14   3        2.11       22.31     38.82 o 
  -8  14   3      137.09      142.33    120.30 o 
  -7  14   3      121.08      143.86     42.09 o 
  -6  14   3       93.48       96.43     37.10 o 
  -5  14   3     1329.02     1199.70     77.56 o 
  -4  14   3      561.03      671.17     50.40 o 
  -3  14   3      165.73      198.28     33.07 o 
  -2  14   3     1252.58     1019.69     88.79 o 
  -1  14   3      106.24      100.25     40.10 o 
   0  14   3     1095.88      993.92     87.84 o 
   1  14   3      730.20      691.64     48.02 o 
   2  14   3       63.62       72.67     16.46 o 
   3  14   3      439.14      458.93     38.15 o 
   4  14   3      629.32      660.55     58.33 o 
   5  14   3      366.70      378.39     45.37 o 
   6  14   3       52.13       78.91     34.37 o 
   7  14   3       51.40       94.92     38.04 o 
   8  14   3       41.14       41.94     38.88 o 
   9  14   3       92.85       56.13     45.35 o 
  10  14   3      144.14      116.02     52.24 o 
 -10  15   3      115.12       61.70     44.19 o 
  -9  15   3      111.45      127.04     47.92 o 
  -8  15   3      180.22      171.26     45.17 o 
  -7  15   3      163.78       78.18     67.31 o 
  -6  15   3      709.59      676.27     67.85 o 
  -5  15   3      478.49      607.73     64.15 o 
  -4  15   3      819.29      747.36     52.95 o 
  -3  15   3      522.23      495.09     36.76 o 
  -2  15   3      666.88      760.00     80.20 o 
  -1  15   3     2003.69     2011.70    125.07 o 
   0  15   3     1819.09     1820.75    118.39 o 
   1  15   3     1684.29     1714.83     84.05 o 
   2  15   3      898.26      833.09     46.83 o 
   3  15   3      851.35      883.25     50.14 o 
   4  15   3     2074.29     1845.65     71.85 o 
   5  15   3       33.24       78.73     31.43 o 
   6  15   3      241.12      246.79     44.69 o 
   7  15   3       80.65       85.90     38.41 o 
   8  15   3       84.13       83.55     43.23 o 
   9  15   3       44.70      116.18     46.52 o 
  10  15   3       53.09       -1.25     45.54 o 
 -10  16   3       70.86       51.30     45.85 o 
  -9  16   3      178.26      229.95     80.68 o 
  -8  16   3      614.65      588.30     67.79 o 
  -7  16   3      283.28      285.17     50.81 o 
  -6  16   3      186.20      142.65     42.81 o 
  -5  16   3      403.93      468.02     90.23 o 
  -4  16   3      736.54      696.86     52.83 o 
  -3  16   3     1123.43     1157.48     48.74 o 
  -2  16   3     1698.24     1603.06    113.62 o 
  -1  16   3      284.14      492.66     79.25 o 
   0  16   3       23.30      -20.05     35.33 o 
   1  16   3      450.81      480.15     42.84 o 
   2  16   3     1844.06     1477.18     84.03 o 
   3  16   3      787.69      749.74     49.16 o 
   4  16   3      171.55      281.64     44.55 o 
   5  16   3      640.18      581.76     56.20 o 
   6  16   3      544.87      578.33     62.42 o 
   7  16   3      232.10       97.86     71.61 o 
   8  16   3      467.03      436.94     61.15 o 
   9  16   3      317.13      410.28     85.45 o 
  10  16   3       19.61      -11.88     44.86 o 
 -10  17   3       88.65       42.49     48.18 o 
  -9  17   3      307.39      247.22     55.05 o 
  -8  17   3      158.59      152.62     48.55 o 
  -7  17   3       54.56       63.74     42.49 o 
  -6  17   3       46.45       61.96     37.52 o 
  -5  17   3       28.56       18.51     34.37 o 
  -4  17   3        2.12      -11.52     29.09 o 
  -3  17   3     1437.96     1281.91     90.10 o 
  -2  17   3      823.07      761.91     86.88 o 
  -1  17   3     3156.37     3144.06    166.13 o 
   0  17   3      702.82      809.65     94.52 o 
   1  17   3     1946.11     1949.41     89.40 o 
   2  17   3      516.01      524.53    103.59 o 
   3  17   3     1018.33      953.86     70.20 o 
   4  17   3       30.90      -12.46     23.14 o 
   5  17   3       73.70      124.82     31.45 o 
   6  17   3      330.77      414.36     51.77 o 
   7  17   3      118.71      153.10     44.31 o 
   8  17   3      367.96      416.60     62.32 o 
   9  17   3       29.17       58.07     65.88 o 
  10  17   3       70.65      -42.96     62.06 o 
  -9  18   3       14.91      -12.04     41.19 o 
  -8  18   3      103.45      192.95     50.29 o 
  -7  18   3      259.27      258.10     70.65 o 
  -6  18   3      267.40      280.38     58.24 o 
  -5  18   3      159.93      136.29     43.92 o 
  -4  18   3       13.74       16.85     32.49 o 
  -3  18   3      771.94      785.46     71.26 o 
  -2  18   3      182.23      234.87     54.42 o 
  -1  18   3      159.19      268.29     59.20 o 
   0  18   3      710.84      675.98     94.52 o 
   1  18   3      425.44      333.69     49.74 o 
   2  18   3      153.70      219.47     63.01 o 
   3  18   3      325.54      276.39     47.42 o 
   4  18   3       65.60       23.68    115.53 o 
   5  18   3      163.27      190.21     44.86 o 
   6  18   3      180.41      197.36     35.26 o 
   7  18   3      153.93      175.16     46.48 o 
   8  18   3       65.31       23.21    109.80 o 
   9  18   3      138.73      213.21     53.81 o 
  -9  19   3       90.96       79.08     48.59 o 
  -8  19   3      256.63      205.97     51.30 o 
  -7  19   3        4.52       24.26     38.72 o 
  -6  19   3       57.39       56.33     56.33 o 
  -5  19   3      592.29      718.52     69.00 o 
  -4  19   3      248.22      248.93     46.52 o 
  -3  19   3       54.50       54.98     30.70 o 
  -2  19   3       18.29        5.73     42.01 o 
  -1  19   3      201.64      173.77     56.33 o 
   0  19   3      782.50      935.67     98.34 o 
   1  19   3      398.49      407.74     53.67 o 
   2  19   3      643.99      594.39     73.52 o 
   3  19   3       46.58       90.75     39.49 o 
   4  19   3      182.71      207.02     49.65 o 
   5  19   3       20.20       13.99     46.78 o 
   6  19   3        3.10       18.04     35.48 o 
   7  19   3       72.49       44.11     41.53 o 
   8  19   3      155.16      164.57     40.30 o 
   9  19   3      145.32      121.08     41.54 o 
  -9  20   3        6.37       58.24     67.79 o 
  -8  20   3       23.99       12.05     42.39 o 
  -7  20   3      301.63      356.58     58.59 o 
  -6  20   3       70.58       52.36     41.60 o 
  -5  20   3       46.92      100.51     40.34 o 
  -4  20   3      143.15      156.24     44.26 o 
  -3  20   3      473.89      486.22     56.87 o 
  -2  20   3      334.92      416.09     47.74 o 
  -1  20   3        8.12      -29.60     42.01 o 
   0  20   3      142.70      161.13     76.38 o 
   1  20   3      279.48      376.92     53.41 o 
   2  20   3      245.93      293.79     51.19 o 
   3  20   3      388.62      493.74     61.44 o 
   4  20   3      616.60      692.39    131.76 o 
   5  20   3      351.59      341.37     56.70 o 
   6  20   3       44.52       56.38     42.00 o 
   7  20   3      164.13       75.01     43.57 o 
   8  20   3       50.06      133.43     93.57 o 
  -8  21   3       51.75       54.67     61.11 o 
  -7  21   3       31.70      -38.78     38.78 o 
  -6  21   3      267.83      335.20     57.48 o 
  -5  21   3      336.86      369.24     57.06 o 
  -4  21   3      163.51      162.85     47.74 o 
  -3  21   3      138.21      210.27     44.64 o 
  -2  21   3       56.61       52.65     32.94 o 
  -1  21   3      481.00      553.77     92.61 o 
   0  21   3     1622.84     1789.24    131.76 o 
   1  21   3      448.83      505.07     82.11 o 
   2  21   3      165.75      251.14     70.18 o 
   3  21   3      975.13      956.37     78.63 o 
   4  21   3      223.69      265.52     53.32 o 
   5  21   3       58.46       19.41     41.52 o 
   6  21   3       47.26        7.71     54.90 o 
   7  21   3       59.88       31.83     42.68 o 
   8  21   3       23.54       -2.34     42.20 o 
  -8  22   3      106.50      173.77     75.43 o 
  -7  22   3      113.33       88.32     50.13 o 
  -6  22   3      211.26      230.73     54.92 o 
  -5  22   3      382.01      456.13     73.04 o 
  -4  22   3      367.02      429.39     61.01 o 
  -3  22   3      392.61      585.07     67.79 o 
  -2  22   3      484.73      481.20     72.56 o 
  -1  22   3      129.46      161.36     59.20 o 
   0  22   3      103.83       68.05     91.18 o 
   1  22   3      125.11      188.74     47.88 o 
   2  22   3       57.22       79.66     43.63 o 
   3  22   3      150.24      232.05     49.89 o 
   4  22   3      149.03      126.72     47.42 o 
   5  22   3       30.05      -18.81     37.79 o 
   6  22   3      284.95      406.46     63.42 o 
   7  22   3      141.07      123.34     51.34 o 
  -7  23   3       44.73       31.83     80.20 o 
  -6  23   3       24.58      109.55     54.42 o 
  -5  23   3      231.56      231.51     54.08 o 
  -4  23   3      160.31      194.74    104.55 o 
  -3  23   3       75.96       68.74     67.79 o 
  -1  23   3      660.12      671.20    101.21 o 
   0  23   3      237.20      307.55     54.87 o 
   1  23   3       44.57      122.08     50.13 o 
   2  23   3      420.83      571.46     71.78 o 
   3  23   3      359.33      312.61    159.45 o 
   4  23   3      243.54      402.38     66.83 o 
   5  23   3       41.94       43.05     93.57 o 
   6  23   3       55.29       81.08     49.23 o 
   7  23   3       32.27       90.70     76.38 o 
  -7  24   3       88.53       54.42     68.74 o 
  -6  24   3        8.94       33.42     66.83 o 
  -5  24   3       78.15       20.05     66.83 o 
  -4  24   3       72.51      215.78     85.93 o 
  -3  24   3      449.06      415.33     96.43 o 
  -2  24   3      685.53      652.11    107.89 o 
  -1  24   3       23.13       76.38     56.33 o 
   0  24   3        0.07       23.93     40.74 o 
   1  24   3      224.71      211.24     54.19 o 
   2  24   3       31.11       40.31     46.35 o 
   3  24   3       47.15       42.10     42.16 o 
   4  24   3        5.08       -6.31     41.71 o 
   5  24   3       63.05       -8.30     58.72 o 
   6  24   3       46.64       96.63     50.42 o 
  -5  25   3        7.52        8.59     63.01 o 
  -4  25   3      131.73      173.77     85.93 o 
  -3  25   3       37.05       39.15     68.74 o 
  -2  25   3      270.27      271.99     64.45 o 
   0  25   3       36.22       46.46     45.39 o 
   1  25   3       79.80       99.69     48.38 o 
   2  25   3      101.09      171.92     65.40 o 
   3  25   3       82.28       59.27     45.89 o 
   4  25   3      252.84      292.84     62.51 o 
   5  25   3       60.37       55.32     48.94 o 
   6  25   3       17.04      -23.87     67.79 o 
  -4  26   3      161.85      195.73     87.84 o 
  -3  26   3      467.63      467.84     69.46 o 
  -2  26   3       41.51      -19.10     64.92 o 
   0  26   3      217.57      211.26     57.56 o 
   1  26   3       95.71       85.39     53.22 o 
   2  26   3      231.75      391.14     68.82 o 
   3  26   3      125.71      161.38     56.02 o 
   4  26   3        1.05        3.31     46.90 o 
   5  26   3       34.36       20.05     68.74 o 
  -4  27   3        3.25      -33.42     60.15 o 
  -3  27   3       93.71      140.52     54.19 o 
  -2  27   3       13.45       26.73     72.56 o 
   0  27   3      468.91      696.98    126.03 o 
   1  27   3       84.34      121.33     51.97 o 
   2  27   3      151.67      176.35     73.52 o 
   3  27   3       45.11      110.80     51.97 o 
   4  27   3      136.47       54.42     76.38 o 
   1  28   3      125.25      126.91     52.97 o 
   2  28   3       20.62      -24.26     50.46 o 
  -2 -28   4      171.52      277.84     84.97 o 
   0 -28   4      282.34      328.44     93.57 o 
   1 -28   4        3.02       35.94     45.95 o 
   2 -28   4      248.42      320.80     91.66 o 
  -4 -27   4      231.64      253.10     64.98 o 
  -3 -27   4       41.65       34.37     66.83 o 
  -2 -27   4       64.64       84.97     70.65 o 
  -1 -27   4       80.93      129.85     76.38 o 
   0 -27   4       65.90      107.89     72.56 o 
   1 -27   4       75.74       48.70     48.94 o 
   2 -27   4      308.39      206.22     56.90 o 
   3 -27   4      170.10      215.10     58.05 o 
  -5 -26   4       35.62       84.90     52.45 o 
  -4 -26   4      336.54      339.32     73.99 o 
  -3 -26   4      216.37      271.15     80.20 o 
  -2 -26   4      207.23      358.04     88.79 o 
  -1 -26   4      267.40      214.82     82.11 o 
   0 -26   4       51.33       75.24     47.26 o 
   1 -26   4      461.31      458.31     80.68 o 
   2 -26   4      138.01      187.13     53.33 o 
   3 -26   4        0.36       14.23     42.96 o 
   4 -26   4      172.76      144.49     56.81 o 
  -6 -25   4      149.72      149.90     88.79 o 
  -5 -25   4       29.44       23.70     47.92 o 
  -4 -25   4       31.05       50.92     49.23 o 
  -3 -25   4      145.97       86.02     49.27 o 
  -2 -25   4        0.20      -26.73     52.51 o 
  -1 -25   4      272.96      336.41     57.34 o 
   0 -25   4       13.91       26.42     39.46 o 
   1 -25   4        6.32      -16.37     37.73 o 
   2 -25   4      482.75      362.49    131.28 o 
   3 -25   4      239.43      260.95     56.28 o 
   4 -25   4      174.10      154.93     51.87 o 
   5 -25   4       53.89       31.07     55.38 o 
  -6 -24   4       54.08      -14.80     48.66 o 
  -5 -24   4      249.73      297.52    106.46 o 
  -4 -24   4       89.00       96.69     48.27 o 
  -3 -24   4      280.73      261.80     55.86 o 
  -2 -24   4       13.91       26.40     38.71 o 
  -1 -24   4      208.76      154.35     45.54 o 
   0 -24   4      670.58      631.83    128.42 o 
   1 -24   4       70.48       49.18     39.56 o 
   2 -24   4      234.40      130.62     46.92 o 
   3 -24   4       33.67       47.89     41.71 o 
   4 -24   4      170.84      196.16     51.31 o 
   5 -24   4       97.20       48.27     63.49 o 
   6 -24   4       56.72        7.16     42.96 o 
  -7 -23   4       50.34      134.30     54.32 o 
  -6 -23   4       26.13      102.58     52.92 o 
  -5 -23   4       17.56      -22.64     40.84 o 
  -4 -23   4       47.90       -3.65     40.92 o 
  -3 -23   4       25.87       58.83     52.99 o 
  -2 -23   4      488.19      550.57     93.02 o 
  -1 -23   4      266.31      245.19    118.10 o 
   0 -23   4      194.25      233.08     48.27 o 
   1 -23   4       43.77       -0.95     36.29 o 
   2 -23   4      388.31      338.95     56.52 o 
   3 -23   4      603.42      593.53     69.81 o 
   4 -23   4      427.10      302.41     58.06 o 
   5 -23   4       16.29      -44.40     44.40 o 
   6 -23   4      168.17      193.84     55.02 o 
   7 -23   4       16.95       -1.91     60.15 o 
  -7 -22   4       60.79       11.44     46.89 o 
  -6 -22   4        4.20        6.29     73.52 o 
  -5 -22   4        8.18       73.85     46.11 o 
  -4 -22   4      197.23      251.53     53.64 o 
  -3 -22   4      327.77      187.75     50.89 o 
  -2 -22   4      173.95      160.07     47.11 o 
  -1 -22   4      104.42      106.10     24.82 o 
   0 -22   4       16.62        5.06     32.56 o 
   1 -22   4      484.16      495.25     73.99 o 
   2 -22   4       64.15       44.52     73.52 o 
   3 -22   4       32.35       17.21     69.22 o 
   4 -22   4      235.80      291.95     53.67 o 
   5 -22   4      165.15      137.01     43.88 o 
   6 -22   4       97.19      138.08     51.56 o 
   7 -22   4       15.13       19.75     45.17 o 
  -8 -21   4       67.77       13.95     50.57 o 
  -7 -21   4      104.16       35.86     48.38 o 
  -6 -21   4       92.76      111.71     48.86 o 
  -5 -21   4      410.19      526.28     68.86 o 
  -4 -21   4       84.58       73.91     41.48 o 
  -3 -21   4        1.48      -35.84     62.06 o 
  -2 -21   4      132.03      149.87     26.42 o 
  -1 -21   4      177.43      154.24     24.05 o 
   0 -21   4        9.86        8.96     22.90 o 
   1 -21   4       62.43       73.84     35.03 o 
   2 -21   4      447.59      349.32     54.32 o 
   3 -21   4       87.21       41.70     37.25 o 
   4 -21   4      255.66      311.17     54.32 o 
   5 -21   4      113.93       91.51     54.90 o 
   6 -21   4       45.38       21.62     62.54 o 
   7 -21   4      120.87       88.23     46.21 o 
   8 -21   4       58.16      170.86     55.25 o 
  -8 -20   4      204.05      183.31     59.05 o 
  -7 -20   4       26.15      -35.12     41.03 o 
  -6 -20   4      265.71      298.93     56.22 o 
  -5 -20   4       41.90       -0.75     39.56 o 
  -4 -20   4      305.64      333.48     56.71 o 
  -3 -20   4     1243.69     1222.66     85.40 o 
  -2 -20   4       25.69      -12.28     25.67 o 
  -1 -20   4       93.91       94.50     20.68 o 
   0 -20   4      233.57      209.19     38.42 o 
   1 -20   4       79.96      111.60     29.31 o 
   2 -20   4      348.88      362.52     50.57 o 
   3 -20   4       41.00       24.44     87.84 o 
   4 -20   4      733.15      661.55     68.15 o 
   5 -20   4        1.78      -30.71     30.71 o 
   6 -20   4       69.26      -15.95     38.41 o 
   7 -20   4      132.22       91.49     75.43 o 
   8 -20   4       20.92        9.92     44.80 o 
  -9 -19   4      145.42      147.24     64.92 o 
  -8 -19   4       65.12       88.85     52.29 o 
  -7 -19   4       41.52       51.32    132.71 o 
  -6 -19   4      499.91      439.59    158.49 o 
  -5 -19   4      118.52       12.73     38.10 o 
  -4 -19   4      971.86     1073.47     82.33 o 
  -3 -19   4       43.45       94.42     40.13 o 
  -2 -19   4      192.42      165.39     25.59 o 
  -1 -19   4      132.99      166.11     22.63 o 
   0 -19   4       27.38       15.68     19.21 o 
   1 -19   4      516.52      586.06     41.74 o 
   2 -19   4      629.61      614.65     53.84 o 
   3 -19   4      406.86      383.11     90.98 o 
   4 -19   4      131.35      110.09     38.86 o 
   5 -19   4       84.85      168.08     44.80 o 
   6 -19   4      407.25      440.09     62.99 o 
   7 -19   4       88.35       56.55     43.45 o 
   8 -19   4       85.56       93.25     48.10 o 
   9 -19   4       26.99       63.25     51.56 o 
  -9 -18   4      121.67      -39.83     47.91 o 
  -8 -18   4      104.58      150.99     63.01 o 
  -7 -18   4      134.96      108.57     65.88 o 
  -6 -18   4       79.89       68.43     54.90 o 
  -5 -18   4       92.49      128.85     43.74 o 
  -4 -18   4       98.32      101.44     44.40 o 
  -3 -18   4      304.85      306.92     38.19 o 
  -2 -18   4      425.57      399.82     32.20 o 
  -1 -18   4     1281.78     1218.65     43.72 o 
   0 -18   4     1819.10     1977.45     62.07 o 
   1 -18   4       22.40       -5.32     19.14 o 
   2 -18   4        4.70       13.75     24.25 o 
   3 -18   4       56.64       43.73     28.31 o 
   4 -18   4      735.08      798.17     69.77 o 
   5 -18   4      887.51      947.17     59.76 o 
   6 -18   4       58.79       56.81     39.83 o 
   7 -18   4       38.41      -12.03     87.84 o 
   8 -18   4       23.02       39.92     44.86 o 
   9 -18   4       11.25       49.25     80.20 o 
 -10 -17   4      107.59       84.97     75.43 o 
  -9 -17   4       91.68       80.29     52.29 o 
  -8 -17   4      162.14      204.14     77.81 o 
  -7 -17   4      348.20      344.96     60.66 o 
  -6 -17   4       68.97      106.74     42.83 o 
  -5 -17   4      879.51      942.03     87.84 o 
  -4 -17   4       73.75       50.65     47.74 o 
  -3 -17   4      716.90      678.82     50.98 o 
  -2 -17   4     1259.57     1152.63     48.14 o 
  -1 -17   4       49.44       49.67     19.85 o 
   0 -17   4      279.60      266.43     25.59 o 
   1 -17   4      262.51      248.43     28.02 o 
   2 -17   4     1583.01     1447.58     67.55 o 
   3 -17   4     1118.78     1064.89     59.49 o 
   4 -17   4      186.78      238.58     45.43 o 
   5 -17   4       65.00      166.58     33.56 o 
   6 -17   4       19.09       17.88     48.10 o 
   7 -17   4      276.85      273.29     65.32 o 
   8 -17   4        3.06      -25.30     37.81 o 
   9 -17   4      278.90      303.66     63.10 o 
 -10 -16   4       56.09       50.32     55.25 o 
  -9 -16   4       77.28       38.53     45.89 o 
  -8 -16   4      370.49      399.19     65.39 o 
  -7 -16   4      325.93      302.93     83.07 o 
  -6 -16   4      148.01      159.27     67.79 o 
  -5 -16   4      394.24      422.19     57.39 o 
  -4 -16   4      678.87      669.28     51.75 o 
  -3 -16   4        5.69       -8.15     28.01 o 
  -2 -16   4      475.25      480.86     33.77 o 
  -1 -16   4      218.96      226.52     21.87 o 
   0 -16   4      468.70      476.14     31.43 o 
   1 -16   4     1300.94     1184.00     44.79 o 
   2 -16   4      112.04      129.28     22.44 o 
   3 -16   4      406.48      306.80     49.81 o 
   4 -16   4      376.38      285.46     36.87 o 
   5 -16   4      466.28      420.79     48.90 o 
   6 -16   4       37.85        4.20     26.12 o 
   7 -16   4       69.96       67.37     31.35 o 
   8 -16   4       19.88        5.42     31.06 o 
   9 -16   4      113.46       91.70    101.21 o 
  10 -16   4      211.83      358.75    140.35 o 
 -10 -15   4        2.18      -14.67     51.08 o 
  -9 -15   4      260.50      350.22     65.48 o 
  -8 -15   4      107.57      144.03     49.54 o 
  -7 -15   4      306.30      322.39     55.45 o 
  -6 -15   4      294.66      367.39     80.68 o 
  -5 -15   4      234.45      182.18     68.27 o 
  -4 -15   4      291.99      320.39     39.51 o 
  -3 -15   4      171.81      203.87     31.29 o 
  -2 -15   4      582.15      549.25     34.95 o 
  -1 -15   4      193.98      197.39     19.84 o 
   0 -15   4      950.96      978.75     57.20 o 
   1 -15   4      149.30      160.90     19.98 o 
   2 -15   4      329.51      307.48     28.40 o 
   3 -15   4      592.56      553.65     44.99 o 
   4 -15   4      514.12      456.56     46.09 o 
   5 -15   4      239.30      273.71     43.59 o 
   6 -15   4      364.52      438.93     63.40 o 
   7 -15   4       66.20       54.07     27.58 o 
   8 -15   4      367.76      338.41     40.27 o 
   9 -15   4       61.37       73.20     31.97 o 
  10 -15   4       33.09       16.44     46.92 o 
 -11 -14   4        6.16       81.16     74.47 o 
 -10 -14   4       72.82       -0.49     47.03 o 
  -9 -14   4       68.49       88.17     58.72 o 
  -8 -14   4       16.70       53.90     44.99 o 
  -7 -14   4      256.18      255.96     50.15 o 
  -6 -14   4       41.56       31.12     35.74 o 
  -5 -14   4      475.12      488.11     84.79 o 
  -4 -14   4        0.96        1.94     21.61 o 
  -3 -14   4     1702.61     1586.49     55.95 o 
  -2 -14   4      192.61      171.86     20.85 o 
  -1 -14   4      459.53      439.45     25.79 o 
   0 -14   4     1645.13     1648.25     59.13 o 
   1 -14   4      230.81      238.63     21.24 o 
   2 -14   4     1671.41     1575.53     53.09 o 
   3 -14   4       21.75       42.34     23.06 o 
   4 -14   4      131.50      137.06     29.70 o 
   5 -14   4      129.37      192.74     40.70 o 
   6 -14   4      423.02      435.65     38.97 o 
   7 -14   4        9.09        3.13     25.54 o 
   8 -14   4      114.26      128.37     32.55 o 
   9 -14   4      292.21      332.12     40.81 o 
  10 -14   4      174.78      253.97     40.32 o 
 -11 -13   4      190.79      295.27     66.95 o 
 -10 -13   4       13.27       11.42     46.57 o 
  -9 -13   4       67.28       58.84     46.89 o 
  -8 -13   4      215.75      220.66     51.64 o 
  -7 -13   4      368.39      407.39     84.02 o 
  -6 -13   4      113.89       70.90     39.46 o 
  -5 -13   4      124.79      149.56     29.50 o 
  -4 -13   4      372.83      447.38     39.84 o 
  -3 -13   4      158.72      157.10     22.44 o 
  -2 -13   4     1008.86      912.53     37.08 o 
  -1 -13   4     1754.12     1719.34     44.16 o 
   0 -13   4       93.21      136.14     17.71 o 
   1 -13   4     2117.85     2007.88     51.33 o 
   2 -13   4     1461.50     1275.35     46.50 o 
   3 -13   4     1250.55     1201.90     56.36 o 
   4 -13   4      623.61      598.43     46.57 o 
   5 -13   4      152.31      224.85     32.31 o 
   6 -13   4      261.71      192.69     38.72 o 
   7 -13   4      320.17      289.37     35.37 o 
   8 -13   4      286.83      292.71     36.79 o 
   9 -13   4       33.49       54.82     35.42 o 
  10 -13   4      133.36      134.17     35.75 o 
  11 -13   4        3.54        5.16     39.50 o 
 -11 -12   4       48.73       18.66     70.65 o 
 -10 -12   4       31.08       24.07     48.24 o 
  -9 -12   4      170.64      165.94    131.28 o 
  -8 -12   4      241.88      194.30     49.28 o 
  -7 -12   4       15.13       16.68     35.55 o 
  -6 -12   4      212.06      257.11     69.22 o 
  -5 -12   4      777.54      702.68     65.94 o 
  -4 -12   4     1684.12     1495.04     60.17 o 
  -3 -12   4      325.19      337.67     28.52 o 
  -2 -12   4     1298.99     1256.95     40.87 o 
  -1 -12   4     1560.74     1439.01     39.05 o 
   0 -12   4       18.21       21.96     12.82 o 
   1 -12   4     2742.30     2574.31     58.68 o 
   2 -12   4       35.28       35.30     18.74 o 
   3 -12   4      472.36      442.17     39.18 o 
   4 -12   4      157.94      161.20     28.04 o 
   5 -12   4      836.91      886.22     87.01 o 
   6 -12   4      351.06      341.00     34.59 o 
   7 -12   4      170.97      243.66     32.79 o 
   8 -12   4      455.99      435.37     40.85 o 
   9 -12   4       34.43       51.12     30.30 o 
  10 -12   4      188.11      209.70     44.09 o 
  11 -12   4      200.54      260.85     59.31 o 
 -11 -11   4       27.43      -66.83     69.70 o 
 -10 -11   4      363.66      412.32     65.11 o 
  -9 -11   4      104.78      102.83     46.92 o 
  -8 -11   4       45.14      -33.31     35.74 o 
  -7 -11   4       37.49      -32.04     33.74 o 
  -6 -11   4      241.63      149.14     30.60 o 
  -5 -11   4     2042.43     1969.06     72.74 o 
  -4 -11   4      423.98      427.11     36.75 o 
  -3 -11   4      487.81      512.31     32.71 o 
  -2 -11   4     3729.58     3392.98     73.35 o 
  -1 -11   4      677.61      680.46     28.89 o 
   0 -11   4      808.52      827.16     32.15 o 
   1 -11   4      228.71      250.27     20.99 o 
   2 -11   4     1639.45     1517.92     47.83 o 
   3 -11   4     2242.25     2220.14     62.10 o 
   4 -11   4      615.27      572.91     43.16 o 
   5 -11   4      544.48      473.42     38.64 o 
   6 -11   4      423.02      463.10     70.83 o 
   7 -11   4       93.64       63.53     25.83 o 
   8 -11   4      414.44      387.95     39.63 o 
   9 -11   4      221.20      199.11     35.33 o 
  10 -11   4        7.45       30.34     35.54 o 
  11 -11   4       91.16        4.56     51.08 o 
 -11 -10   4       59.92      111.71     79.25 o 
 -10 -10   4        5.48       20.12     59.20 o 
  -9 -10   4       66.06       26.90     41.12 o 
  -8 -10   4      291.24      240.68     49.84 o 
  -7 -10   4      141.17      124.77     41.32 o 
  -6 -10   4      487.73      436.05     41.76 o 
  -5 -10   4     1193.92     1283.30     56.65 o 
  -4 -10   4       38.34       26.31     13.80 o 
  -3 -10   4     3499.78     3263.16     65.70 o 
  -2 -10   4      645.30      653.06     29.84 o 
  -1 -10   4      601.07      663.54     26.39 o 
   0 -10   4     1787.21     1760.64     45.28 o 
   1 -10   4      539.74      554.97     28.43 o 
   2 -10   4     2115.67     1992.09     46.68 o 
   3 -10   4      337.09      338.64     24.03 o 
   4 -10   4      703.77      703.33     57.53 o 
   5 -10   4      488.39      422.08     35.15 o 
   6 -10   4      350.90      339.24     32.76 o 
   7 -10   4       92.57       98.77     26.91 o 
   8 -10   4       32.38        3.05     28.75 o 
   9 -10   4      123.14      137.44     31.79 o 
  10 -10   4       83.94       17.83     34.67 o 
  11 -10   4       35.10      -41.60     41.60 o 
 -12  -9   4       36.01       -8.59     78.29 o 
 -11  -9   4       89.76      147.03     77.34 o 
 -10  -9   4      111.94       38.61     44.94 o 
  -9  -9   4      514.23      797.40     75.68 o 
  -8  -9   4       69.78       41.24     80.68 o 
  -7  -9   4      306.66      322.65     46.72 o 
  -6  -9   4     1638.65     1502.15     54.10 o 
  -5  -9   4      361.59      326.82     28.17 o 
  -4  -9   4       14.83       37.09     13.14 o 
  -3  -9   4     1795.78     1707.33     41.83 o 
  -2  -9   4        5.10        6.30     11.69 o 
  -1  -9   4      500.87      499.86     30.60 o 
   0  -9   4      133.18      171.37     16.01 o 
   1  -9   4      527.38      482.76     24.49 o 
   2  -9   4      135.83      134.65     13.14 o 
   3  -9   4      867.39      824.59     32.72 o 
   4  -9   4      360.97      441.69     32.23 o 
   5  -9   4      255.22      364.28     43.13 o 
   6  -9   4      956.76      991.33     67.06 o 
   7  -9   4       51.31       50.67     24.47 o 
   8  -9   4      313.66      352.72     36.97 o 
   9  -9   4       97.06      191.90     33.42 o 
  10  -9   4       60.63       44.67     36.84 o 
  11  -9   4       48.16      120.36     50.42 o 
 -12  -8   4       67.13      -41.06     69.70 o 
 -11  -8   4        8.08        4.77     70.65 o 
 -10  -8   4       68.82       94.71     44.94 o 
  -9  -8   4       63.88       53.24     39.28 o 
  -8  -8   4      130.17      141.10     35.51 o 
  -7  -8   4      458.93      465.15     38.12 o 
  -6  -8   4       96.29      121.92     21.96 o 
  -5  -8   4       27.49       60.16     16.40 o 
  -4  -8   4     2191.52     2006.07     54.42 o 
  -3  -8   4      592.60      590.84     39.89 o 
  -2  -8   4       21.35        6.76     11.44 o 
  -1  -8   4      213.01      268.83     18.76 o 
   0  -8   4     1830.85     1735.43     42.89 o 
   1  -8   4      511.51      530.20     24.69 o 
   2  -8   4      796.98      842.67     47.13 o 
   3  -8   4      761.20      731.57     30.55 o 
   4  -8   4     1027.99     1034.90     46.30 o 
   5  -8   4      361.54      318.65     28.49 o 
   6  -8   4        1.74       36.76     21.75 o 
   7  -8   4       62.69       71.20     29.35 o 
   8  -8   4      513.64      525.44     68.08 o 
   9  -8   4      203.90      230.68     40.55 o 
  10  -8   4      229.46      363.99    102.64 o 
  11  -8   4       97.19       60.94    101.68 o 
 -12  -7   4       26.14      139.40     81.16 o 
 -11  -7   4       11.17      -33.42     63.97 o 
 -10  -7   4      188.75      241.56     80.20 o 
  -9  -7   4       10.94      -27.42     27.42 o 
  -8  -7   4      616.15      624.85     45.02 o 
  -7  -7   4     1015.67     1035.94     48.46 o 
  -6  -7   4      793.90      727.72     53.88 o 
  -5  -7   4      517.64      479.90     31.79 o 
  -4  -7   4     1534.97     1615.99     47.07 o 
  -3  -7   4      551.83      560.58     24.74 o 
  -2  -7   4     1793.40     1746.72     45.78 o 
  -1  -7   4     2636.73     2259.66     49.33 o 
   0  -7   4      220.47      254.53     20.28 o 
   1  -7   4     2430.47     2264.12     68.02 o 
   2  -7   4     2341.80     2025.44     52.23 o 
   3  -7   4      209.57      257.02     19.67 o 
   4  -7   4      416.85      456.15     32.16 o 
   5  -7   4      346.89      380.55     30.73 o 
   6  -7   4      168.97      202.09     26.11 o 
   7  -7   4     2271.59     2259.25     72.07 o 
   8  -7   4      385.40      354.70     35.20 o 
   9  -7   4      500.41      510.37     61.56 o 
  10  -7   4      115.95       42.31     70.18 o 
  11  -7   4       19.58      -10.50     42.53 o 
  12  -7   4       26.54      -15.48     49.17 o 
 -12  -6   4       56.05       30.55     72.56 o 
 -11  -6   4       98.70       21.96     68.74 o 
 -10  -6   4      123.33      195.46     48.17 o 
  -9  -6   4      256.95      250.23     38.70 o 
  -8  -6   4      110.51      137.75     27.44 o 
  -7  -6   4      260.00      293.51     29.68 o 
  -6  -6   4      803.58      852.99     45.34 o 
  -5  -6   4      363.48      323.11     24.97 o 
  -4  -6   4     1360.79     1235.05     40.36 o 
  -3  -6   4     1678.45     1366.86     39.46 o 
  -2  -6   4     2117.41     2054.45     45.66 o 
  -1  -6   4     3240.25     3007.86     59.19 o 
   0  -6   4     1802.77     1784.96     45.61 o 
   1  -6   4     2975.44     2777.77     55.13 o 
   2  -6   4      204.83      205.66     16.91 o 
   3  -6   4     2111.61     1945.68     49.96 o 
   4  -6   4       26.61       22.59      9.67 o 
   5  -6   4     1430.17     1373.59     49.00 o 
   6  -6   4       44.66        3.52     18.34 o 
   7  -6   4      169.79      176.28     36.52 o 
   8  -6   4      247.90      293.34     32.51 o 
   9  -6   4      302.04      389.92     45.71 o 
  10  -6   4      229.29      289.10     56.33 o 
  11  -6   4       87.21      143.03     50.89 o 
  12  -6   4      112.46       36.38     49.62 o 
 -11  -5   4      245.52      278.99     56.22 o 
 -10  -5   4       25.24      108.35     42.42 o 
  -9  -5   4      694.04      688.36     47.63 o 
  -8  -5   4      699.49      610.79     45.20 o 
  -7  -5   4      378.16      387.17     31.94 o 
  -6  -5   4      654.83      531.48     34.49 o 
  -5  -5   4      155.53      169.69     24.73 o 
  -4  -5   4      429.07      492.11     27.97 o 
  -3  -5   4     2476.35     2372.59     54.35 o 
  -2  -5   4     3008.48     2857.54     50.24 o 
  -1  -5   4      374.83      415.91     24.70 o 
   0  -5   4        6.69       25.15     10.34 o 
   1  -5   4     2102.75     1844.65     46.30 o 
   2  -5   4      187.19      204.13     17.74 o 
   3  -5   4     8187.31     7620.85    146.72 o 
   4  -5   4      488.54      471.68     22.58 o 
   5  -5   4      209.96      246.30     24.05 o 
   6  -5   4      400.38      364.25     32.52 o 
   7  -5   4      104.64      139.21     25.27 o 
   8  -5   4     1903.05     1806.78     64.96 o 
   9  -5   4       36.09       41.87     37.46 o 
  10  -5   4       13.91        8.25     44.87 o 
  11  -5   4      109.67      153.53     51.64 o 
  12  -5   4       51.39       11.11     49.65 o 
 -12  -4   4       22.45      134.62     70.65 o 
 -11  -4   4       77.87      141.65     93.57 o 
 -10  -4   4       57.74      146.21     46.83 o 
  -9  -4   4       41.40       50.28     24.48 o 
  -8  -4   4      348.58      358.91     39.00 o 
  -7  -4   4      389.85      366.96     30.73 o 
  -6  -4   4      689.13      737.52     44.24 o 
  -5  -4   4     1495.32     1524.20     53.47 o 
  -4  -4   4      301.18      268.66     25.60 o 
  -3  -4   4     6434.96     6044.74    116.23 o 
  -2  -4   4      483.87      494.21     20.07 o 
  -1  -4   4      614.72      552.88     25.51 o 
   0  -4   4     1167.84     1117.57     32.77 o 
   1  -4   4     1298.39     1076.16     34.59 o 
   2  -4   4     4229.09     4075.72     83.65 o 
   3  -4   4      288.70      363.96     22.79 o 
   4  -4   4      937.14     1033.26     31.60 o 
   5  -4   4     1473.05     1491.48     39.97 o 
   6  -4   4      316.86      277.35     27.47 o 
   7  -4   4      253.69      289.25     29.78 o 
   8  -4   4      304.27      258.56     38.30 o 
   9  -4   4      426.51      484.17    141.31 o 
  10  -4   4      242.18      144.17     46.89 o 
  11  -4   4      138.73      218.02     54.13 o 
  12  -4   4      138.70      148.20    105.02 o 
 -12  -3   4       59.31       23.87     65.88 o 
 -11  -3   4       73.90       67.41     45.54 o 
 -10  -3   4       66.12       38.87     39.91 o 
  -9  -3   4      311.82      333.41     43.16 o 
  -8  -3   4       43.46        7.20     25.90 o 
  -7  -3   4      893.76      880.61     43.49 o 
  -6  -3   4       15.36      -12.27     16.26 o 
  -5  -3   4     2022.77     1806.99     53.61 o 
  -4  -3   4       20.04       57.72     13.47 o 
  -3  -3   4      991.50     1018.66     32.69 o 
  -2  -3   4     1217.18     1246.79     30.65 o 
  -1  -3   4     9771.62     9098.89    168.26 o 
   0  -3   4        6.28        3.59      9.66 o 
   1  -3   4     2374.69     2737.19     55.28 o 
   2  -3   4     2047.15     1596.44     35.12 o 
   3  -3   4      518.05      530.93     21.00 o 
   4  -3   4     1623.30     1532.73     34.20 o 
   5  -3   4      199.34      188.46     20.14 o 
   6  -3   4      157.03      156.11     21.45 o 
   7  -3   4      161.09      141.62     24.48 o 
   8  -3   4      151.57      109.83     31.16 o 
   9  -3   4       41.04       10.64     35.44 o 
  10  -3   4      137.54      202.48     48.78 o 
  11  -3   4        1.35       33.09     42.55 o 
  12  -3   4       51.38        7.10     45.89 o 
 -12  -2   4       31.32       42.01     65.88 o 
 -11  -2   4      144.25      223.91     53.28 o 
 -10  -2   4       24.00       38.08     30.44 o 
  -9  -2   4      142.03      146.48     32.10 o 
  -8  -2   4      440.20      409.99     33.98 o 
  -7  -2   4      139.85      155.74     23.44 o 
  -6  -2   4      862.47      811.78     38.36 o 
  -5  -2   4      275.47      316.84     35.93 o 
  -4  -2   4     6281.12     5491.17    112.80 o 
  -3  -2   4     1366.58     1234.48     35.70 o 
  -2  -2   4     4197.08     4000.69     69.15 o 
  -1  -2   4        3.85       19.24     12.68 o 
   0  -2   4     2858.61     2859.01     60.86 o 
   1  -2   4     5466.09     5048.96     97.52 o 
   2  -2   4     1133.26     1020.11     30.01 o 
   3  -2   4     2572.38     2555.88     51.38 o 
   4  -2   4     1037.24      893.31     26.12 o 
   5  -2   4      914.16      928.63     49.13 o 
   6  -2   4      467.01      417.90     30.31 o 
   7  -2   4     1454.81     1351.44     51.76 o 
   8  -2   4        7.61      -10.70     31.94 o 
   9  -2   4      137.46       81.34     40.83 o 
  10  -2   4      163.26      182.16     58.24 o 
  11  -2   4       91.87       30.08     48.22 o 
  12  -2   4      126.19       82.88     53.67 o 
 -12  -1   4      143.94      216.73     77.34 o 
 -11  -1   4       65.03       -9.55     55.38 o 
 -10  -1   4       86.65       67.37     33.66 o 
  -9  -1   4       68.16       30.92     28.47 o 
  -8  -1   4       98.20       78.22     27.70 o 
  -7  -1   4      227.14      238.10     25.48 o 
  -6  -1   4      953.31      907.20     45.75 o 
  -5  -1   4      232.56      219.37     23.01 o 
  -4  -1   4      892.20      959.09     34.85 o 
  -3  -1   4     2016.19     1988.74     48.01 o 
  -2  -1   4     2174.19     1908.84     69.15 o 
  -1  -1   4    13524.21    13076.71    231.74 o 
   0  -1   4    18263.32    18274.59    327.07 o 
   1  -1   4     7055.90     7703.16    140.18 o 
   2  -1   4     3669.33     3366.21     70.06 o 
   3  -1   4     1695.47     1614.98     41.71 o 
   4  -1   4     3811.69     3732.93     70.66 o 
   5  -1   4      657.95      647.97     27.69 o 
   6  -1   4      772.52      754.00     30.45 o 
   7  -1   4      933.99      807.87     61.40 o 
   8  -1   4      293.39      286.92     47.31 o 
   9  -1   4      280.70      293.24     52.51 o 
  10  -1   4       39.12      110.14     45.83 o 
  11  -1   4      113.69       45.03     43.57 o 
  12  -1   4      136.03       97.79     54.33 o 
 -12   0   4      600.23      844.97    118.39 o 
 -11   0   4        0.31        6.68     51.56 o 
 -10   0   4        0.57       -9.85     27.70 o 
  -9   0   4       94.10      102.75     30.74 o 
  -8   0   4      999.90      986.85     56.87 o 
  -7   0   4       54.86       74.11     20.16 o 
  -6   0   4       34.23        0.90     15.18 o 
  -5   0   4      610.20      643.03     32.32 o 
  -4   0   4     1053.78     1165.47     38.62 o 
  -3   0   4     3786.93     3404.11     72.10 o 
  -2   0   4     1452.64     1444.97     46.60 o 
  -1   0   4     1701.68     1701.78     39.64 o 
   0   0   4    21983.78    22290.33    390.18 o 
   1   0   4        9.10        5.48     11.16 o 
   2   0   4     3184.90     3225.56     67.76 o 
   3   0   4       43.76       71.78     19.21 o 
   4   0   4      165.31      224.50     40.14 o 
   5   0   4     1679.03     1719.54     49.05 o 
   6   0   4       13.46       29.23     15.74 o 
   7   0   4      677.77      625.91     61.16 o 
   8   0   4       45.74       19.02     32.75 o 
   9   0   4      191.91      170.95     46.31 o 
  10   0   4       49.60       38.50     43.92 o 
  11   0   4       90.40       40.01     44.18 o 
  12   0   4        6.30       37.71     67.31 o 
 -12   1   4      137.46      158.49     72.56 o 
 -11   1   4       66.00       34.54     40.84 o 
 -10   1   4       89.88      120.04     34.12 o 
  -9   1   4       82.02       56.28     28.65 o 
  -8   1   4       97.23       72.19     33.22 o 
  -7   1   4      225.00      216.16     24.64 o 
  -6   1   4     1008.56     1056.98     41.35 o 
  -5   1   4      250.55      243.85     34.01 o 
  -4   1   4      859.07      891.38     38.20 o 
  -3   1   4     2031.44     1976.41     48.96 o 
  -2   1   4     2127.69     1850.45     51.82 o 
  -1   1   4    13258.92    12824.49    265.96 o 
   0   1   4    18337.78    18894.52    326.57 o 
   1   1   4     7241.64     7491.81    140.31 o 
   2   1   4     3778.93     3460.11     71.42 o 
   3   1   4     1620.80     1531.65     43.23 o 
   4   1   4     3790.14     3588.87     94.20 o 
   5   1   4      628.35      675.96     38.07 o 
   6   1   4      765.59      671.94     49.91 o 
   7   1   4      913.00      851.36     66.37 o 
   8   1   4      302.02      284.83     47.56 o 
   9   1   4      282.90      294.07     50.46 o 
  10   1   4       42.33       37.20     39.41 o 
  11   1   4      100.46      120.85     47.24 o 
  12   1   4      142.18      155.38     54.27 o 
 -12   2   4       27.00       29.60     63.01 o 
 -11   2   4      150.70      130.78     45.37 o 
 -10   2   4       22.92       -8.30     33.85 o 
  -9   2   4      157.65      138.14     42.83 o 
  -8   2   4      462.30      435.12     48.10 o 
  -7   2   4      171.11      158.36     25.08 o 
  -6   2   4      829.66      864.80     38.04 o 
  -5   2   4      288.79      283.47     33.35 o 
  -4   2   4     6362.29     5789.25    113.93 o 
  -3   2   4     1407.18     1233.17     63.39 o 
  -2   2   4     3945.15     3707.29     91.29 o 
  -1   2   4        1.51       39.58     14.67 o 
   0   2   4     2906.65     2950.12     59.43 o 
   1   2   4     5637.35     5144.38     98.26 o 
   2   2   4     1136.05      999.87     33.63 o 
   3   2   4     2598.07     2535.02     70.05 o 
   4   2   4     1067.62      945.04    101.21 o 
   5   2   4      859.01      836.58     91.66 o 
   6   2   4      459.40      441.18     36.51 o 
   7   2   4     1443.43     1416.47     83.07 o 
   8   2   4       11.84       18.76     35.09 o 
   9   2   4      127.62       90.05     40.60 o 
  10   2   4      169.41      208.38     55.85 o 
  11   2   4       93.33       51.18     42.89 o 
  12   2   4      120.23       56.00     48.79 o 
 -12   3   4       63.05       -1.91     58.24 o 
 -11   3   4       79.77      117.35     45.54 o 
 -10   3   4       67.17       38.67     37.81 o 
  -9   3   4      325.28      258.45     37.57 o 
  -8   3   4       43.83       42.55     26.81 o 
  -7   3   4      920.45      819.89     71.39 o 
  -6   3   4       11.17       27.02     14.65 o 
  -5   3   4     2022.51     1906.75     52.39 o 
  -4   3   4       17.81       28.54     12.60 o 
  -3   3   4      985.41     1030.51     34.66 o 
  -2   3   4     1143.84     1119.92     56.33 o 
  -1   3   4     9860.75     9218.17    190.86 o 
   0   3   4        3.77        7.90      8.10 o 
   1   3   4     2302.40     2362.35     55.38 o 
   2   3   4     2015.44     1516.61     48.04 o 
   3   3   4      540.92      598.16     37.92 o 
   4   3   4     1582.40     1464.96     68.61 o 
   5   3   4      200.95      163.55     31.98 o 
   6   3   4      176.72      166.77     41.06 o 
   7   3   4      123.67       85.28     35.48 o 
   8   3   4      138.46      104.65     42.96 o 
   9   3   4       47.63       41.06     37.85 o 
  10   3   4      138.29      191.73     75.90 o 
  11   3   4        1.24      -19.43     39.90 o 
  12   3   4       47.30      130.80     53.47 o 
 -12   4   4       22.03       65.88     60.15 o 
 -11   4   4       73.54       68.55     42.47 o 
 -10   4   4       59.12        1.08     35.80 o 
  -9   4   4       45.90       61.58     34.43 o 
  -8   4   4      343.23      300.18     36.35 o 
  -7   4   4      375.90      402.39     45.11 o 
  -6   4   4      669.03      729.03     37.07 o 
  -5   4   4     1453.76     1434.72     45.71 o 
  -4   4   4      270.46      235.45     23.98 o 
  -3   4   4     6323.67     5943.86    118.22 o 
  -2   4   4      462.36      495.55     52.51 o 
  -1   4   4      556.55      511.24     18.47 o 
   0   4   4     1078.84     1085.24     29.42 o 
   1   4   4     1348.26     1186.77     32.92 o 
   2   4   4     4303.09     4062.65     96.72 o 
   3   4   4      306.78      351.23     28.96 o 
   4   4   4      909.45      936.32     87.84 o 
   5   4   4     1529.72     1548.89     74.21 o 
   6   4   4      328.27      293.17     40.77 o 
   7   4   4      258.58      239.50     44.01 o 
   8   4   4      323.80      341.57     96.91 o 
   9   4   4      433.60      510.80     94.52 o 
  10   4   4      248.83      254.15     54.76 o 
  11   4   4      128.75       97.03     52.51 o 
  12   4   4      133.95      196.15     58.93 o 
 -12   5   4       76.47       62.25     46.83 o 
 -11   5   4      246.68      226.19     51.93 o 
 -10   5   4       27.25       61.07     38.46 o 
  -9   5   4      664.02      768.27     68.03 o 
  -8   5   4      670.32      596.69     62.33 o 
  -7   5   4      367.28      353.98     35.52 o 
  -6   5   4      587.32      487.91     37.90 o 
  -5   5   4      167.93      197.14     19.37 o 
  -4   5   4      399.14      467.34     28.54 o 
  -3   5   4     2433.10     2202.82     56.88 o 
  -2   5   4     3030.97     2940.66     91.43 o 
  -1   5   4      339.26      406.59     78.29 o 
   0   5   4        1.62       -3.59      7.43 o 
   1   5   4     2207.14     1969.20     52.07 o 
   2   5   4      178.93      204.91     19.47 o 
   3   5   4     8313.22     7691.01    172.18 o 
   4   5   4      474.66      445.58    109.32 o 
   5   5   4      212.15      215.62     47.26 o 
   6   5   4      386.73      376.06     45.54 o 
   7   5   4      107.46      130.95     44.40 o 
   8   5   4     1959.37     1822.70     98.70 o 
   9   5   4       34.14       45.83     39.09 o 
  10   5   4       14.77       53.19     64.92 o 
  11   5   4      116.67       81.12     46.63 o 
  12   5   4       50.50       50.60     75.43 o 
 -12   6   4       54.42      120.96     49.78 o 
 -11   6   4       96.34      102.44     45.67 o 
 -10   6   4      124.91      112.04     95.48 o 
  -9   6   4      258.72      359.78    102.16 o 
  -8   6   4      101.02       71.68     32.65 o 
  -7   6   4      227.42      150.36     37.92 o 
  -6   6   4      841.68      877.25     38.84 o 
  -5   6   4      392.10      402.11     28.15 o 
  -4   6   4     1374.67     1339.96     42.22 o 
  -3   6   4     1754.94     1475.76     43.80 o 
  -2   6   4     2155.96     1955.85     71.17 o 
  -1   6   4     3266.13     3143.51    124.12 o 
   0   6   4     1848.82     1828.20     52.86 o 
   1   6   4     2956.45     2823.86     70.44 o 
   2   6   4      188.41      181.51     19.08 o 
   3   6   4     2070.15     1897.81     60.64 o 
   4   6   4       30.06       15.32     36.76 o 
   5   6   4     1424.41     1231.16     68.78 o 
   6   6   4       34.80       22.47     27.58 o 
   7   6   4      179.06      237.64     43.82 o 
   8   6   4      249.29      229.38     66.83 o 
   9   6   4      300.82      364.16     56.97 o 
  10   6   4      235.49      233.36     53.41 o 
  11   6   4       86.54      122.39     49.27 o 
 -12   7   4       27.74       11.76     44.42 o 
 -11   7   4       11.91      -22.48     51.08 o 
 -10   7   4      182.03      208.57     47.58 o 
  -9   7   4       12.20       19.58     33.49 o 
  -8   7   4      655.30      602.99     60.72 o 
  -7   7   4     1048.74     1036.49     60.40 o 
  -6   7   4      818.61      722.68     46.46 o 
  -5   7   4      484.36      515.79     37.07 o 
  -4   7   4     1531.71     1673.25     48.68 o 
  -3   7   4      536.03      490.24     33.57 o 
  -2   7   4     1816.43     1757.34     67.35 o 
  -1   7   4     2509.75     2306.21    105.02 o 
   0   7   4      215.73      226.19     27.58 o 
   1   7   4     2479.96     2340.92     61.90 o 
   2   7   4     2274.79     2040.72     59.83 o 
   3   7   4      204.49      209.65     31.64 o 
   4   7   4      428.34      360.95     41.87 o 
   5   7   4      343.67      305.93     38.46 o 
   6   7   4      158.88      162.85     35.21 o 
   7   7   4     2251.61     2160.02    103.26 o 
   8   7   4      391.39      473.73     58.16 o 
   9   7   4      498.24      409.12    138.44 o 
  10   7   4      119.78      133.38     76.86 o 
  11   7   4       17.72       24.97     43.54 o 
 -12   8   4       72.88      106.93     75.43 o 
 -11   8   4       11.35       28.67     39.91 o 
 -10   8   4       69.89       63.98     39.28 o 
  -9   8   4       59.37      -30.75     30.86 o 
  -8   8   4      133.57      179.84     38.82 o 
  -7   8   4      480.88      495.59     44.98 o 
  -6   8   4      107.76      105.65     25.56 o 
  -5   8   4       36.32       44.55     19.57 o 
  -4   8   4     2206.37     2103.90     56.50 o 
  -3   8   4      602.82      589.83     35.14 o 
  -2   8   4       37.14        0.68     16.04 o 
  -1   8   4      206.81      327.50     56.81 o 
   0   8   4     1822.67     1842.97    110.75 o 
   1   8   4      606.04      632.92     30.44 o 
   2   8   4      808.14      880.36     39.19 o 
   3   8   4      736.50      723.89     39.38 o 
   4   8   4      991.09     1047.86     73.99 o 
   5   8   4      367.88      336.17    106.46 o 
   6   8   4        3.46       -5.43     31.03 o 
   7   8   4       67.93      113.44     37.06 o 
   8   8   4      558.89      465.48     58.72 o 
   9   8   4      201.45      138.00     45.54 o 
  10   8   4      225.48      367.04     60.48 o 
  11   8   4       92.85      109.95     53.69 o 
 -12   9   4       33.01       -4.77     69.70 o 
 -11   9   4       95.09       12.45     60.63 o 
 -10   9   4      119.87      117.39     42.44 o 
  -9   9   4      516.16      511.01     59.72 o 
  -8   9   4       71.19       34.25     47.74 o 
  -7   9   4      297.46      246.16     33.07 o 
  -6   9   4     1623.71     1567.15    100.00 o 
  -5   9   4      346.45      341.94     28.66 o 
  -4   9   4       20.73       37.14     13.79 o 
  -3   9   4     1841.77     1661.72     57.12 o 
  -2   9   4        0.90       17.79     17.21 o 
  -1   9   4      467.74      418.22     40.64 o 
   0   9   4      147.39      191.47     24.77 o 
   1   9   4      585.33      608.25     31.56 o 
   2   9   4      155.99      180.36     20.02 o 
   3   9   4      883.86      797.15     41.30 o 
   4   9   4      355.40      366.01     41.84 o 
   5   9   4      266.17      327.43     39.41 o 
   6   9   4      969.78      960.35     93.09 o 
   7   9   4       57.81       47.43     33.68 o 
   8   9   4      301.60      320.36     52.45 o 
   9   9   4       96.33       82.04     42.89 o 
  10   9   4       61.84       46.95     43.82 o 
  11   9   4       57.01       24.71     46.89 o 
 -11  10   4       63.08       70.70     88.32 o 
 -10  10   4        5.97       63.05     39.28 o 
  -9  10   4       71.39      110.08     48.22 o 
  -8  10   4      272.10      225.31     44.50 o 
  -7  10   4      144.85      178.22     39.39 o 
  -6  10   4      471.02      462.54     44.46 o 
  -5  10   4     1188.42     1237.05     60.39 o 
  -4  10   4       34.72       16.87     21.91 o 
  -3  10   4     3381.64     3075.73     86.97 o 
  -2  10   4      635.80      664.03     45.80 o 
  -1  10   4      555.20      507.94     64.92 o 
   0  10   4     1807.03     1793.25     50.43 o 
   1  10   4      537.77      540.45     37.59 o 
   2  10   4     2099.97     2151.50     76.19 o 
   3  10   4      310.54      234.09     25.69 o 
   4  10   4      709.92      790.84     45.01 o 
   5  10   4      483.60      440.10     45.88 o 
   6  10   4      373.27      403.75     48.17 o 
   7  10   4       86.63       77.08     35.44 o 
   8  10   4       33.32       24.13     34.65 o 
   9  10   4      114.55       89.89     72.09 o 
  10  10   4       80.86       -8.10     41.71 o 
  11  10   4       30.18        4.32     44.89 o 
 -11  11   4       27.61      -20.62     39.22 o 
 -10  11   4      368.03      343.10     82.59 o 
  -9  11   4      119.70      156.21     43.82 o 
  -8  11   4       36.83       18.45     33.06 o 
  -7  11   4       42.07       26.75     60.63 o 
  -6  11   4      248.72      246.34     49.74 o 
  -5  11   4     2062.08     1988.16     80.19 o 
  -4  11   4      403.64      448.07     35.55 o 
  -3  11   4      507.77      497.80     36.36 o 
  -2  11   4     3774.46     3489.99    112.37 o 
  -1  11   4      610.82      487.89     69.70 o 
   0  11   4      820.57      839.72     33.06 o 
   1  11   4      250.34      272.57     32.07 o 
   2  11   4     1616.30     1595.60     54.50 o 
   3  11   4     2211.79     2135.79     70.02 o 
   4  11   4      621.35      529.60     44.63 o 
   5  11   4      494.29      414.90     46.48 o 
   6  11   4      377.57      318.08     44.59 o 
   7  11   4       73.54       52.29     34.80 o 
   8  11   4      421.14      447.46     81.63 o 
   9  11   4      212.09      150.06     62.54 o 
  10  11   4       10.98       40.84     45.62 o 
  11  11   4       89.68       71.27     51.51 o 
 -11  12   4       45.56       35.20     43.19 o 
 -10  12   4       32.02       44.33     41.17 o 
  -9  12   4      175.03      127.17     41.87 o 
  -8  12   4      226.51      136.81     53.94 o 
  -7  12   4        8.95       17.43     30.71 o 
  -6  12   4      225.42      228.49     43.35 o 
  -5  12   4      753.44      737.97     49.51 o 
  -4  12   4     1633.92     1461.21     50.01 o 
  -3  12   4      323.03      318.77     34.40 o 
  -2  12   4     1243.94     1205.09     61.64 o 
  -1  12   4     1569.16     1694.72    100.25 o 
   0  12   4       18.44       27.82     13.92 o 
   1  12   4     2691.39     2605.27     72.65 o 
   2  12   4       35.40        9.85     15.10 o 
   3  12   4      474.37      479.25     43.22 o 
   4  12   4      163.48      155.24     25.40 o 
   5  12   4      793.62      894.93     78.29 o 
   6  12   4      336.72      286.56     44.93 o 
   7  12   4      180.37      170.29     60.63 o 
   8  12   4      466.78      552.59     64.56 o 
   9  12   4       35.96       98.50    114.10 o 
  10  12   4      186.14      143.83     52.84 o 
  11  12   4      202.71      214.82     82.11 o 
 -11  13   4      185.58      157.86     51.51 o 
 -10  13   4       13.98       29.43     41.84 o 
  -9  13   4       79.10       36.48     39.09 o 
  -8  13   4      211.72      269.26     75.90 o 
  -7  13   4      371.01      251.37     66.83 o 
  -6  13   4      111.83      115.93     59.20 o 
  -5  13   4      126.26      210.40     31.45 o 
  -4  13   4      370.36      474.62     32.84 o 
  -3  13   4      160.03      170.04     24.70 o 
  -2  13   4      993.14      820.56     54.92 o 
  -1  13   4     1721.87     1837.93    112.66 o 
   0  13   4      100.41      120.53     26.23 o 
   1  13   4     2065.02     2007.69     62.74 o 
   2  13   4     1471.47     1293.50     51.41 o 
   3  13   4     1270.43     1192.41     52.45 o 
   4  13   4      631.64      548.20     42.65 o 
   5  13   4      182.89      192.87     31.35 o 
   6  13   4      285.16      258.25     47.26 o 
   7  13   4      324.22      359.66     76.86 o 
   8  13   4      269.24      153.79     99.30 o 
   9  13   4       32.83       -0.99     39.68 o 
  10  13   4      133.48      242.91     56.54 o 
  11  13   4        5.73      105.98     72.56 o 
 -11  14   4        5.60        0.00     63.01 o 
 -10  14   4       74.54       87.78     46.24 o 
  -9  14   4       63.94       70.15     42.47 o 
  -8  14   4       19.93      -12.15     32.02 o 
  -7  14   4      260.19      242.05     51.56 o 
  -6  14   4       32.10       16.67     32.46 o 
  -5  14   4      512.23      442.51     42.79 o 
  -4  14   4        0.34        6.77     21.89 o 
  -3  14   4     1693.29     1546.47     61.88 o 
  -2  14   4      187.88      168.00     29.82 o 
  -1  14   4      479.62      532.76     76.38 o 
   0  14   4     1677.02     1802.27     78.24 o 
   1  14   4      237.91      300.28     42.01 o 
   2  14   4     1676.48     1690.71     60.82 o 
   3  14   4       16.06       22.14     20.34 o 
   4  14   4      145.38      149.21     30.99 o 
   5  14   4      140.85      149.71     29.40 o 
   6  14   4      424.17      335.87     47.99 o 
   7  14   4        7.24      -36.28     36.28 o 
   8  14   4      117.79       87.36     40.51 o 
   9  14   4      303.14      211.30     54.27 o 
  10  14   4      174.09      163.42     54.99 o 
 -10  15   4        1.80       62.24     44.03 o 
  -9  15   4      249.09      235.50    115.05 o 
  -8  15   4      102.37      100.53     41.84 o 
  -7  15   4      320.50      241.68     46.07 o 
  -6  15   4      320.17      319.89     51.62 o 
  -5  15   4      232.73      165.83     40.38 o 
  -4  15   4      311.19      301.92     35.21 o 
  -3  15   4      170.96      138.30     22.26 o 
  -2  15   4      554.56      532.56     50.83 o 
  -1  15   4      184.88      179.50     46.78 o 
   0  15   4      943.53     1026.30     63.42 o 
   1  15   4      168.87      178.61     34.41 o 
   2  15   4      302.52      313.22    111.71 o 
   3  15   4      589.14      571.24     44.68 o 
   4  15   4      486.83      439.80     66.98 o 
   5  15   4      268.54      319.84     40.28 o 
   6  15   4      359.99      334.48     40.48 o 
   7  15   4       64.33       86.02     41.06 o 
   8  15   4      369.72      299.82     52.97 o 
   9  15   4       53.45       33.60     78.77 o 
  10  15   4       35.31       54.84     38.29 o 
 -10  16   4       54.99      103.69     48.94 o 
  -9  16   4       82.31       89.93     45.57 o 
  -8  16   4      375.29      371.77     59.36 o 
  -7  16   4      339.33      374.47     54.95 o 
  -6  16   4      148.45      165.60     87.36 o 
  -5  16   4      385.07      676.70     93.57 o 
  -4  16   4      673.68      650.37     50.85 o 
  -3  16   4        1.91      -16.59     16.59 o 
  -2  16   4      518.23      421.77    103.59 o 
  -1  16   4      198.57      131.76     46.78 o 
   0  16   4      445.99      456.10     48.59 o 
   1  16   4     1332.67     1237.30     73.55 o 
   2  16   4       99.72       90.02     33.57 o 
   3  16   4      403.98      372.00     83.54 o 
   4  16   4      408.40      365.84     36.80 o 
   5  16   4      461.31      413.02     41.96 o 
   6  16   4       44.06       40.63     27.85 o 
   7  16   4       63.24       71.02     30.62 o 
   8  16   4       19.36       18.31     31.21 o 
   9  16   4      111.11      104.85     39.87 o 
  10  16   4      210.88      168.64     54.57 o 
 -10  17   4       97.44       50.95     49.62 o 
  -9  17   4       90.59       31.58     42.68 o 
  -8  17   4      161.06      124.86     45.95 o 
  -7  17   4      361.49      452.34     59.23 o 
  -6  17   4       63.15      113.08     38.71 o 
  -5  17   4      858.14      920.51     93.57 o 
  -4  17   4       74.44      119.86     29.39 o 
  -3  17   4      721.68      677.98     43.38 o 
  -2  17   4     1226.50     1228.79    104.07 o 
  -1  17   4       44.01       21.96     40.10 o 
   0  17   4      281.44      285.80     42.16 o 
   1  17   4      280.24      280.90     50.60 o 
   2  17   4     1641.72     1399.07    133.67 o 
   3  17   4     1116.41     1075.32     74.93 o 
   4  17   4      207.19      171.32     42.19 o 
   5  17   4       68.88      106.65     40.17 o 
   6  17   4       20.50       39.87     28.12 o 
   7  17   4      281.71      183.03     56.87 o 
   8  17   4        2.61       53.65     32.42 o 
   9  17   4      274.13      233.50     44.34 o 
  -9  18   4      128.49      111.41     48.86 o 
  -8  18   4       99.79       75.70     55.38 o 
  -7  18   4      125.91      199.08     50.60 o 
  -6  18   4       90.13       50.33     37.36 o 
  -5  18   4       79.38       17.35     41.06 o 
  -4  18   4      125.10      133.40     39.83 o 
  -3  18   4      257.90      206.83     39.52 o 
  -2  18   4      376.90      433.47     69.70 o 
  -1  18   4     1292.91     1287.03    109.80 o 
   0  18   4     1799.81     1862.65     93.17 o 
   1  18   4       29.80       43.19     32.70 o 
   2  18   4        4.40        1.41     32.38 o 
   3  18   4       56.25       17.94     33.29 o 
   4  18   4      717.99      743.78     68.77 o 
   5  18   4      849.94      820.83     72.20 o 
   6  18   4       54.42       32.40     36.11 o 
   7  18   4       37.80       57.58     40.92 o 
   8  18   4       23.05       49.17     33.80 o 
   9  18   4       14.88       22.18     36.25 o 
  -9  19   4      157.26      129.73     81.16 o 
  -8  19   4       68.23       52.03     45.22 o 
  -7  19   4       40.03       87.24     44.86 o 
  -6  19   4      520.27      522.61    102.16 o 
  -5  19   4      126.93      152.44     42.64 o 
  -4  19   4      973.13      877.02     75.57 o 
  -3  19   4       48.96       55.94     33.44 o 
  -2  19   4      194.13       98.34     51.56 o 
  -1  19   4      143.44      156.58     53.47 o 
   0  19   4       38.08      -11.82     28.66 o 
   1  19   4      471.58      472.16     55.69 o 
   2  19   4      621.20      579.94     64.09 o 
   3  19   4      413.72      430.15    118.39 o 
   4  19   4      122.62       92.48     41.32 o 
   5  19   4       93.71       69.41     40.74 o 
   6  19   4      409.64      358.51     57.48 o 
   7  19   4       88.20       85.56     46.06 o 
   8  19   4       82.63       54.87     57.76 o 
   9  19   4       28.44       23.87     62.06 o 
  -9  20   4      103.27       89.75     67.79 o 
  -8  20   4      210.36      279.26     58.05 o 
  -7  20   4       21.86       38.91     42.49 o 
  -6  20   4      240.88      242.67     52.87 o 
  -5  20   4       53.37       52.43     37.73 o 
  -4  20   4      327.45      341.49     51.37 o 
  -3  20   4     1217.59     1107.30     65.08 o 
  -2  20   4       33.72       -1.91     43.92 o 
  -1  20   4       91.30       87.84     53.47 o 
   0  20   4      281.05      300.90    135.58 o 
   1  20   4       87.76       -3.19     34.93 o 
   2  20   4      370.83      464.20     58.33 o 
   3  20   4       41.28       -5.59     35.44 o 
   4  20   4      723.74      666.61     69.53 o 
   5  20   4        0.87       -6.75     36.44 o 
   6  20   4       71.00      -13.84     35.11 o 
   7  20   4      137.35      159.10     51.34 o 
   8  20   4       19.68       53.47     43.87 o 
  -8  21   4       60.06       40.45     47.92 o 
  -7  21   4      106.61       56.99     70.65 o 
  -6  21   4       93.45       81.76     44.71 o 
  -5  21   4      388.29      331.83     57.22 o 
  -4  21   4       78.99      102.63     62.54 o 
  -3  21   4        0.98      -43.91     54.42 o 
  -2  21   4      139.42      232.01     60.15 o 
  -1  21   4      184.58      274.97     65.88 o 
   0  21   4       12.26       16.14     35.32 o 
   1  21   4       61.28       58.17     38.20 o 
   2  21   4      424.42      464.50     59.80 o 
   3  21   4       81.96      -16.21     37.36 o 
   4  21   4      262.29      337.71     55.73 o 
   5  21   4      121.46       88.58     45.10 o 
   6  21   4       48.91       68.38     48.22 o 
   7  21   4      124.09       95.00     46.99 o 
   8  21   4       54.91       63.97     70.65 o 
  -8  22   4       40.26       68.74     65.88 o 
  -7  22   4       60.77       60.62     47.59 o 
  -6  22   4        4.71       11.06     39.15 o 
  -5  22   4       10.75       -4.06     37.06 o 
  -4  22   4      225.17      339.20     73.52 o 
  -3  22   4      337.40      330.30     52.97 o 
  -2  22   4      162.03      203.37     61.11 o 
  -1  22   4      100.19       75.43     53.47 o 
   0  22   4       19.98      -33.00     33.00 o 
   1  22   4      501.43      611.22     68.22 o 
   2  22   4       59.00        2.67     41.45 o 
   3  22   4       35.10       41.01     37.93 o 
   4  22   4      231.73      307.69     56.90 o 
   5  22   4      176.24      170.39     50.58 o 
   6  22   4       98.65      177.95     82.11 o 
   7  22   4       17.06       54.23     47.59 o 
  -7  23   4       54.23      115.07     50.51 o 
  -6  23   4       19.43       55.75     48.69 o 
  -5  23   4       21.41      115.00     45.48 o 
  -4  23   4       43.64       19.50     55.85 o 
  -3  23   4       25.39      -10.48     34.37 o 
  -2  23   4      476.99      495.53     79.25 o 
  -1  23   4      264.98      175.68     63.97 o 
   0  23   4      180.81      229.95     53.41 o 
   1  23   4       44.77       70.82     43.57 o 
   2  23   4      397.13      460.13     64.80 o 
   3  23   4      580.10      632.57     72.83 o 
   4  23   4      446.19      424.27     64.13 o 
   5  23   4       11.00      -23.77     39.82 o 
   6  23   4      180.95      214.26     56.81 o 
   7  23   4       14.19      -21.00     62.06 o 
  -6  24   4       55.73       60.12     47.42 o 
  -5  24   4      260.57      339.98     73.99 o 
  -4  24   4       89.33       91.26     47.01 o 
  -3  24   4      276.32      345.63     92.61 o 
  -1  24   4      211.37      201.46     63.97 o 
   0  24   4      655.47      733.26     76.29 o 
   1  24   4       68.90      131.28     50.63 o 
   2  24   4      228.15      278.16     57.95 o 
   3  24   4       29.16       45.44     44.31 o 
   4  24   4      171.51       51.83     46.48 o 
   5  24   4       88.61       32.12     46.90 o 
   6  24   4       65.79       56.52     46.74 o 
  -5  25   4       25.52       30.55     65.88 o 
  -4  25   4       27.99      -60.15     60.15 o 
  -3  25   4      139.43      114.57     79.25 o 
   0  25   4       11.82       31.05     44.50 o 
   1  25   4        3.45       29.27     46.45 o 
   2  25   4      483.63      445.82     67.11 o 
   3  25   4      265.87      140.41     54.95 o 
   4  25   4      183.31      221.19     64.92 o 
   5  25   4       59.66      -42.68     42.68 o 
  -4  26   4      330.59      411.51    111.71 o 
  -3  26   4      223.93      268.29     94.52 o 
  -2  26   4      204.74      224.37     83.07 o 
   0  26   4       55.12       42.01     68.74 o 
   1  26   4      459.05      601.15     76.82 o 
   2  26   4      142.69      278.28     59.80 o 
   3  26   4        0.12      -64.45     64.45 o 
   4  26   4      178.74      145.78     96.43 o 
  -3  27   4       44.58      101.21     78.29 o 
  -2  27   4       67.27      -60.15     60.15 o 
   0  27   4       66.69       11.46     63.97 o 
   1  27   4       75.24       81.16     69.70 o 
   2  27   4      299.48      295.10     67.55 o 
   3  27   4      175.94      326.52     67.15 o 
   1  28   4        2.92       73.52     72.56 o 
   2  28   4      249.82      318.51     69.50 o 
   1 -28   5      230.11      308.39     88.79 o 
  -3 -27   5      265.33      344.67     87.84 o 
  -2 -27   5       22.93       58.24     64.92 o 
  -1 -27   5       56.21      -45.83     58.24 o 
   0 -27   5        4.12      135.58     73.52 o 
   1 -27   5       14.97       38.48     46.57 o 
   2 -27   5      278.27      295.65     63.12 o 
   3 -27   5      181.39      208.14     83.07 o 
  -4 -26   5        1.64       -8.13     46.15 o 
  -3 -26   5       55.05      131.76     72.56 o 
  -2 -26   5      168.69      277.84     82.11 o 
  -1 -26   5       98.43       57.29     70.65 o 
   0 -26   5      539.73      663.80     78.63 o 
   1 -26   5       74.76      123.47     48.92 o 
   2 -26   5      161.64      120.56     60.63 o 
   3 -26   5      484.97      439.60    102.16 o 
   4 -26   5       67.83        5.11     44.89 o 
  -5 -25   5       53.02       67.31     51.56 o 
  -4 -25   5      154.63      164.61     58.24 o 
  -3 -25   5       10.93       55.38     63.01 o 
  -2 -25   5       75.24      143.79     97.39 o 
  -1 -25   5       74.14        6.51     41.06 o 
   0 -25   5        0.82       -9.80     51.08 o 
   1 -25   5      141.46      106.07     64.45 o 
   2 -25   5      207.01      122.07     49.59 o 
   3 -25   5      326.36      342.81     62.10 o 
   4 -25   5       82.65      141.33     98.34 o 
   5 -25   5      133.29       90.28     59.20 o 
  -6 -24   5       16.75      -43.91     43.91 o 
  -5 -24   5       11.97       49.71     49.34 o 
  -4 -24   5      287.71      102.41     84.02 o 
  -3 -24   5       39.34       41.19     44.40 o 
  -2 -24   5      151.26      181.52     49.62 o 
  -1 -24   5      469.20      488.93     50.95 o 
   0 -24   5       31.99       23.74     38.10 o 
   1 -24   5      584.47      612.54    143.22 o 
   2 -24   5       31.43       46.95     41.19 o 
   3 -24   5       96.49      107.97     45.54 o 
   4 -24   5      244.22      173.99     51.38 o 
   5 -24   5        0.50      -20.60     94.52 o 
   6 -24   5       84.24       86.88     72.56 o 
  -7 -23   5      115.43      218.64     90.70 o 
  -6 -23   5        3.88       69.61     51.34 o 
  -5 -23   5      116.85       28.98     45.67 o 
  -4 -23   5       90.14      -10.59     52.51 o 
  -3 -23   5      131.95      156.88     49.23 o 
  -2 -23   5      353.87      386.03     47.93 o 
  -1 -23   5       20.42       55.56     27.08 o 
   0 -23   5       34.29       11.85     37.06 o 
   1 -23   5       18.35       30.43     38.10 o 
   2 -23   5      436.32      381.07     57.65 o 
   3 -23   5      270.34      257.69     53.47 o 
   4 -23   5      138.04      213.68     52.87 o 
   5 -23   5       38.81       48.31     70.18 o 
   6 -23   5       30.66       73.10     92.61 o 
  -7 -22   5       65.96       73.99     51.15 o 
  -6 -22   5        4.87       78.22     48.26 o 
  -5 -22   5       85.97       62.77     47.20 o 
  -4 -22   5       35.23       16.70     42.28 o 
  -3 -22   5      569.76      585.72     70.21 o 
  -2 -22   5      128.86      141.59     40.10 o 
  -1 -22   5       71.06       59.92     31.28 o 
   0 -22   5      187.71      151.68     30.40 o 
   1 -22   5      170.16      206.32     70.65 o 
   2 -22   5      668.95      653.97    110.28 o 
   3 -22   5      165.39      171.91     48.59 o 
   4 -22   5      194.48      196.59     62.54 o 
   5 -22   5       66.63       71.58     41.79 o 
   6 -22   5        6.60       66.03     44.59 o 
   7 -22   5       16.65       19.59     52.51 o 
  -8 -21   5       73.88      110.14     68.27 o 
  -7 -21   5        7.88       50.16     50.30 o 
  -6 -21   5      331.89      233.90     57.64 o 
  -5 -21   5       53.10       44.42     43.36 o 
  -4 -21   5      142.79      129.66     47.03 o 
  -3 -21   5      409.44      489.23     63.80 o 
  -2 -21   5       21.50       -7.58     24.61 o 
  -1 -21   5      234.88      217.43     31.41 o 
   0 -21   5       43.41       39.68     24.46 o 
   1 -21   5      118.25      185.33     35.38 o 
   2 -21   5       52.30       40.93     29.50 o 
   3 -21   5      829.72      662.85     69.87 o 
   4 -21   5      174.94      212.98     48.27 o 
   5 -21   5       45.64        4.59     59.67 o 
   6 -21   5      229.84      199.07     60.15 o 
   7 -21   5       49.17       94.87     47.92 o 
   8 -21   5       50.06      -45.83     59.20 o 
  -8 -20   5       62.25       16.10     48.38 o 
  -7 -20   5       68.77       52.79     47.20 o 
  -6 -20   5       17.49        9.38     39.96 o 
  -5 -20   5       11.85      -32.07     63.97 o 
  -4 -20   5     1028.71     1035.06    200.50 o 
  -3 -20   5      142.25      110.91     42.68 o 
  -2 -20   5      567.07      510.17     43.59 o 
  -1 -20   5      562.35      610.90     39.97 o 
   0 -20   5      174.45      153.35     38.20 o 
   1 -20   5      128.07      164.33     32.79 o 
   2 -20   5       85.70       47.29     28.94 o 
   3 -20   5      352.69      284.29     44.16 o 
   4 -20   5      114.24      114.06     33.43 o 
   5 -20   5       18.41       32.41     37.79 o 
   6 -20   5        3.23      -35.21     35.21 o 
   7 -20   5       65.63      134.90     50.29 o 
   8 -20   5       18.65       40.06     47.24 o 
  -9 -19   5       18.63      -19.10     63.97 o 
  -8 -19   5       17.41        7.12     46.63 o 
  -7 -19   5      266.47      224.83     57.20 o 
  -6 -19   5      146.19       65.53     58.72 o 
  -5 -19   5      436.16      510.06     66.80 o 
  -4 -19   5      711.91      732.69     73.87 o 
  -3 -19   5       69.40       49.98     38.46 o 
  -2 -19   5      743.80      826.37     49.73 o 
  -1 -19   5      368.73      320.74     31.21 o 
   0 -19   5       74.79       66.84     23.74 o 
   1 -19   5      412.56      395.74     34.84 o 
   2 -19   5       27.62        7.53     26.08 o 
   3 -19   5      679.75      692.94     85.24 o 
   4 -19   5       72.15       42.68     28.87 o 
   5 -19   5      773.81      728.11    106.13 o 
   6 -19   5       48.75       16.86     41.12 o 
   7 -19   5      159.10      116.19     47.88 o 
   8 -19   5       23.40      -26.71     42.16 o 
  -9 -18   5       39.52       -9.39     49.21 o 
  -8 -18   5       98.53       86.02     50.62 o 
  -7 -18   5       33.54       -4.33     41.48 o 
  -6 -18   5      107.33      128.94     45.89 o 
  -5 -18   5       25.42       94.36     70.18 o 
  -4 -18   5      199.82      200.09     67.31 o 
  -3 -18   5      285.84      338.70     42.22 o 
  -2 -18   5      838.37      731.77     42.16 o 
  -1 -18   5     1028.66      993.85     45.14 o 
   0 -18   5      124.94      119.09     38.24 o 
   1 -18   5      412.68      442.80     37.14 o 
   2 -18   5      458.74      462.22     46.06 o 
   3 -18   5      927.76      853.01     78.90 o 
   4 -18   5      423.58      401.53     44.14 o 
   5 -18   5      119.35      125.00     33.38 o 
   6 -18   5       53.38       71.25     46.89 o 
   7 -18   5      163.59      180.82     49.54 o 
   8 -18   5       27.56       27.84     43.35 o 
   9 -18   5       96.81      104.92     51.19 o 
 -10 -17   5       52.02      146.08     80.20 o 
  -9 -17   5       17.07       37.73     50.62 o 
  -8 -17   5      193.89      242.69     76.86 o 
  -7 -17   5       20.62       32.09     43.44 o 
  -6 -17   5      398.99      433.72     61.44 o 
  -5 -17   5      479.65      517.62     71.13 o 
  -4 -17   5      325.22      387.98     53.13 o 
  -3 -17   5      296.12      264.37     33.49 o 
  -2 -17   5      313.33      298.12     31.43 o 
  -1 -17   5      332.34      351.48     26.52 o 
   0 -17   5      413.78      434.85     30.99 o 
   1 -17   5      279.55      288.63     30.03 o 
   2 -17   5      680.82      608.97     47.54 o 
   3 -17   5     1266.78     1138.69     84.31 o 
   4 -17   5      950.21      882.42     57.13 o 
   5 -17   5      142.07      201.71     36.55 o 
   6 -17   5      437.92      437.99     47.06 o 
   7 -17   5       15.39      -11.88     32.51 o 
   8 -17   5      179.59      162.00     39.64 o 
   9 -17   5       97.39       55.80     49.27 o 
 -10 -16   5       74.35       24.66     53.64 o 
  -9 -16   5       22.86       28.56     46.57 o 
  -8 -16   5       74.41       24.90     80.20 o 
  -7 -16   5       37.98       28.86     90.23 o 
  -6 -16   5       28.88        3.06     73.04 o 
  -5 -16   5       12.64       47.97     37.06 o 
  -4 -16   5      152.76      217.11     45.10 o 
  -3 -16   5      826.68      734.76     46.88 o 
  -2 -16   5       65.80       76.49     20.51 o 
  -1 -16   5        3.16       -4.80     14.97 o 
   0 -16   5      974.91      939.63     40.98 o 
   1 -16   5       58.83       49.64     21.33 o 
   2 -16   5      732.29      610.49     48.47 o 
   3 -16   5      123.46      154.08     30.31 o 
   4 -16   5      645.93      656.68     67.91 o 
   5 -16   5      681.02      790.13     55.87 o 
   6 -16   5        3.63       25.48     28.03 o 
   7 -16   5      124.90      126.01     54.24 o 
   8 -16   5      227.52      260.46     58.11 o 
   9 -16   5       85.10       78.71     37.85 o 
  10 -16   5       63.39       47.48     50.81 o 
 -10 -15   5      238.53      271.38     65.32 o 
  -9 -15   5       33.78       85.29     51.51 o 
  -8 -15   5       11.71        9.36     41.17 o 
  -7 -15   5      243.10      226.55     68.74 o 
  -6 -15   5        7.04      -34.09     34.09 o 
  -5 -15   5     1109.45     1027.69     76.82 o 
  -4 -15   5      305.12      246.25     46.21 o 
  -3 -15   5       62.35       55.70     22.88 o 
  -2 -15   5       27.27        6.89     16.96 o 
  -1 -15   5       10.59       25.78     14.63 o 
   0 -15   5      946.02      920.94     39.29 o 
   1 -15   5      269.92      266.22     40.61 o 
   2 -15   5      129.12       59.82     27.01 o 
   3 -15   5     1284.11     1150.35     59.86 o 
   4 -15   5      340.76      293.12     37.25 o 
   5 -15   5      213.06      182.59     34.15 o 
   6 -15   5      177.55      150.42     33.92 o 
   7 -15   5      313.31      341.91     42.71 o 
   8 -15   5       18.84       25.94     33.27 o 
   9 -15   5       14.87       15.35     34.82 o 
  10 -15   5      169.62      175.92     43.32 o 
 -10 -14   5        5.31      -29.79     45.77 o 
  -9 -14   5      127.82      159.68     78.29 o 
  -8 -14   5       69.12       -8.43     40.49 o 
  -7 -14   5      172.19      202.51     49.16 o 
  -6 -14   5       41.68       23.91     36.11 o 
  -5 -14   5      470.33      481.67     58.01 o 
  -4 -14   5     1087.07      908.48     70.06 o 
  -3 -14   5      607.44      668.92     36.24 o 
  -2 -14   5      684.04      620.40     34.69 o 
  -1 -14   5      983.32      952.96     39.35 o 
   0 -14   5      681.54      634.35     33.18 o 
   1 -14   5     1181.60     1059.01     39.01 o 
   2 -14   5      911.46      797.10     40.66 o 
   3 -14   5      625.52      627.80     69.64 o 
   4 -14   5      496.12      441.52     42.19 o 
   5 -14   5       35.88       98.14     29.87 o 
   6 -14   5        8.58       14.59     35.04 o 
   7 -14   5      324.05      296.86     40.96 o 
   8 -14   5       21.96       18.64     30.80 o 
   9 -14   5       25.79       88.60     36.32 o 
  10 -14   5       27.69       -1.71     53.74 o 
 -11 -13   5       72.64       49.97     53.82 o 
 -10 -13   5       31.37       38.99     49.62 o 
  -9 -13   5       98.30       87.74     48.86 o 
  -8 -13   5      137.81       84.06     45.17 o 
  -7 -13   5      236.09      277.67    111.23 o 
  -6 -13   5      250.06      203.75     45.22 o 
  -5 -13   5      762.80      764.29     91.18 o 
  -4 -13   5      205.59      270.53     43.54 o 
  -3 -13   5      569.70      568.87     33.13 o 
  -2 -13   5     1363.95     1241.23     42.66 o 
  -1 -13   5      197.39      197.70     19.96 o 
   0 -13   5      150.38      187.14     19.41 o 
   1 -13   5      286.93      299.93     22.75 o 
   2 -13   5     1291.80     1145.63     45.05 o 
   3 -13   5      885.64      870.86     50.70 o 
   4 -13   5      825.73      812.38     86.84 o 
   5 -13   5      248.73      303.68     36.45 o 
   6 -13   5      396.46      377.55     47.58 o 
   7 -13   5      221.43      313.89     77.92 o 
   8 -13   5       11.99       21.59     30.61 o 
   9 -13   5       81.91       53.22     33.68 o 
  10 -13   5       20.13      -49.73     63.97 o 
 -11 -12   5        5.23       20.25     50.83 o 
 -10 -12   5       92.17        1.47     48.10 o 
  -9 -12   5      457.25      535.49    175.68 o 
  -8 -12   5      260.12      328.45     57.02 o 
  -7 -12   5       40.92       97.70     58.72 o 
  -6 -12   5      147.87      131.92     82.11 o 
  -5 -12   5     1735.31     1697.79     99.77 o 
  -4 -12   5       30.11        2.27     19.61 o 
  -3 -12   5     1787.87     1793.09     51.39 o 
  -2 -12   5      959.78      896.45     35.92 o 
  -1 -12   5     1704.38     1662.85     46.37 o 
   0 -12   5     2125.46     2174.85     54.90 o 
   1 -12   5      573.11      516.59     28.18 o 
   2 -12   5     3891.97     3601.93     87.00 o 
   3 -12   5     1001.37      868.96     49.33 o 
   4 -12   5      245.91      245.85     32.42 o 
   5 -12   5     1465.82     1434.83    108.29 o 
   6 -12   5       57.54       71.97     62.93 o 
   7 -12   5       33.01       -0.50     27.01 o 
   8 -12   5      169.60      157.75     55.99 o 
   9 -12   5      146.35      261.29     42.46 o 
  10 -12   5      183.78      218.75     58.72 o 
  11 -12   5       26.20       80.18     53.32 o 
 -11 -11   5      174.34      168.04     84.97 o 
 -10 -11   5      197.24      296.79     80.68 o 
  -9 -11   5       26.63       -1.14     42.13 o 
  -8 -11   5      287.89      280.09     53.22 o 
  -7 -11   5      183.52      176.70     45.48 o 
  -6 -11   5      178.02      166.55     41.79 o 
  -5 -11   5      507.82      485.56     55.69 o 
  -4 -11   5      417.20      422.90     61.20 o 
  -3 -11   5     1832.99     1678.83     48.54 o 
  -2 -11   5      110.37      119.84     16.34 o 
  -1 -11   5     1166.25     1141.13     37.46 o 
   0 -11   5     3355.80     3689.17     76.48 o 
   1 -11   5      482.63      500.32     26.79 o 
   2 -11   5      377.34      314.75     21.97 o 
   3 -11   5     1256.54     1180.28     42.84 o 
   4 -11   5      388.49      368.61     44.54 o 
   5 -11   5      474.28      471.47     43.03 o 
   6 -11   5      197.67      204.48     33.42 o 
   7 -11   5      304.76      262.52     49.29 o 
   8 -11   5      221.77      223.99     37.64 o 
   9 -11   5      226.97      270.93     42.93 o 
  10 -11   5       88.14       77.03     43.51 o 
  11 -11   5       38.23      110.15     51.87 o 
 -11 -10   5       58.12       25.78     77.34 o 
 -10 -10   5       51.31       22.05     44.01 o 
  -9 -10   5       49.84       79.17     43.87 o 
  -8 -10   5      595.71      575.01    104.07 o 
  -7 -10   5      342.92      327.70     65.88 o 
  -6 -10   5       37.17      117.31     38.03 o 
  -5 -10   5      329.46      323.39     37.97 o 
  -4 -10   5     1203.07     1148.01     51.05 o 
  -3 -10   5       23.66       20.32     13.77 o 
  -2 -10   5      131.12      139.64     16.41 o 
  -1 -10   5     2962.56     2871.63     62.07 o 
   0 -10   5      530.25      605.57     28.33 o 
   1 -10   5     2501.30     2371.44     54.43 o 
   2 -10   5      742.25      634.97     26.42 o 
   3 -10   5      715.27      737.93     33.82 o 
   4 -10   5     2169.38     2020.85     94.39 o 
   5 -10   5      322.08      264.77     33.61 o 
   6 -10   5      367.81      329.30     38.72 o 
   7 -10   5      496.62      518.02     47.91 o 
   8 -10   5      353.17      414.70     39.44 o 
   9 -10   5       84.55       44.02     27.92 o 
  10 -10   5      156.68      145.68     57.29 o 
  11 -10   5      218.43      307.91    103.12 o 
 -11  -9   5       10.34      -63.01     64.92 o 
 -10  -9   5      271.18      266.24     56.90 o 
  -9  -9   5       23.64       86.36     54.42 o 
  -8  -9   5       74.19       58.98     49.65 o 
  -7  -9   5      170.55      186.96     44.03 o 
  -6  -9   5      469.56      442.81    103.59 o 
  -5  -9   5      987.41      892.82     53.53 o 
  -4  -9   5     1128.43     1114.56     38.87 o 
  -3  -9   5       21.50       13.48     12.58 o 
  -2  -9   5      982.00      930.38     32.80 o 
  -1  -9   5       60.37       30.86     14.45 o 
   0  -9   5      696.67      585.21     27.27 o 
   1  -9   5      296.20      286.86     20.20 o 
   2  -9   5      404.85      490.97     27.23 o 
   3  -9   5      230.21      226.81     19.93 o 
   4  -9   5      243.08      321.38     32.18 o 
   5  -9   5     1412.28     1408.91     90.16 o 
   6  -9   5     1779.52     1604.96     69.23 o 
   7  -9   5      872.70      808.92     48.72 o 
   8  -9   5      387.19      347.31     37.90 o 
   9  -9   5      124.54      131.73     30.57 o 
  10  -9   5       87.04      147.42     58.24 o 
  11  -9   5        7.78       36.28     47.26 o 
 -12  -8   5      102.07      147.99     90.70 o 
 -11  -8   5       47.73      -32.46     64.92 o 
 -10  -8   5       35.50      -17.69     40.83 o 
  -9  -8   5      238.26      314.73    129.85 o 
  -8  -8   5       51.82       23.93     36.93 o 
  -7  -8   5      618.29      569.60    128.89 o 
  -6  -8   5      321.02      299.01     27.46 o 
  -5  -8   5      259.14      262.85     22.73 o 
  -4  -8   5      172.51      147.03     16.82 o 
  -3  -8   5       24.57       18.53      9.65 o 
  -2  -8   5       37.28       46.15     12.08 o 
  -1  -8   5      459.55      523.67     30.29 o 
   0  -8   5       39.26       46.69     13.85 o 
   1  -8   5       12.57       15.07     10.78 o 
   2  -8   5     1552.80     1421.13     36.61 o 
   3  -8   5     1350.45     1299.49     41.89 o 
   4  -8   5     1003.15     1060.59     50.50 o 
   5  -8   5      466.00      419.46     39.46 o 
   6  -8   5      694.30      640.22     56.14 o 
   7  -8   5       48.78       54.79     24.34 o 
   8  -8   5      677.71      645.88     46.68 o 
   9  -8   5      374.11      396.06     63.20 o 
  10  -8   5        0.93      112.35     44.89 o 
  11  -8   5       15.64      149.31    130.33 o 
 -12  -7   5      102.83      225.33     88.79 o 
 -11  -7   5      209.95      145.13     79.25 o 
 -10  -7   5       22.17       -1.03     39.15 o 
  -9  -7   5      343.86      378.63     57.31 o 
  -8  -7   5      402.12      367.18     41.09 o 
  -7  -7   5      245.47      256.10     34.33 o 
  -6  -7   5     1069.01     1125.90     49.47 o 
  -5  -7   5      305.71      326.70     26.82 o 
  -4  -7   5      904.65      897.05     38.45 o 
  -3  -7   5     1271.35     1153.96     32.37 o 
  -2  -7   5     1308.83     1317.00     36.19 o 
  -1  -7   5      269.45      274.19     21.59 o 
   0  -7   5      173.35      130.41     16.26 o 
   1  -7   5      312.02      336.70     20.76 o 
   2  -7   5      455.58      498.01     28.50 o 
   3  -7   5      634.91      599.98     29.21 o 
   4  -7   5      186.15      176.79     24.79 o 
   5  -7   5       23.78       47.06     21.04 o 
   6  -7   5     3655.31     3459.35     90.81 o 
   7  -7   5       38.10       18.68     22.40 o 
   8  -7   5      380.01      330.90     34.67 o 
   9  -7   5       85.55      130.22     36.83 o 
  10  -7   5       59.70       52.64     41.17 o 
  11  -7   5      239.97      200.04     61.11 o 
 -12  -6   5       25.31      143.22     84.02 o 
 -11  -6   5      139.04      226.28     85.93 o 
 -10  -6   5      216.42      333.21     86.88 o 
  -9  -6   5      411.94      429.72     45.36 o 
  -8  -6   5      738.24      698.69     53.74 o 
  -7  -6   5      411.52      369.46     31.20 o 
  -6  -6   5       53.15       64.73     18.41 o 
  -5  -6   5      226.34      260.26     21.93 o 
  -4  -6   5     1280.09     1115.48     37.78 o 
  -3  -6   5     2068.09     2139.33     46.76 o 
  -2  -6   5     1824.08     1676.45     40.32 o 
  -1  -6   5     1473.00     1540.73     43.17 o 
   0  -6   5      315.79      285.58     19.26 o 
   1  -6   5      260.54      252.94     19.19 o 
   2  -6   5     3455.83     3553.41     67.85 o 
   3  -6   5      861.16      755.05     31.88 o 
   4  -6   5     1533.99     1392.24     42.03 o 
   5  -6   5     1293.12     1318.44     66.81 o 
   6  -6   5      264.82      460.37     70.83 o 
   7  -6   5     1328.51     1203.77     53.55 o 
   8  -6   5      508.15      542.77     42.38 o 
   9  -6   5       61.01       39.58     39.62 o 
  10  -6   5      102.43       62.23     44.86 o 
  11  -6   5        1.27       20.17     49.65 o 
 -12  -5   5      109.56      106.93     80.20 o 
 -11  -5   5       46.34       41.06     69.70 o 
 -10  -5   5      405.58      594.46    119.82 o 
  -9  -5   5      293.40      276.46     38.10 o 
  -8  -5   5      153.84      143.88     32.11 o 
  -7  -5   5     1826.42     1796.57     65.60 o 
  -6  -5   5      249.06      252.58     24.32 o 
  -5  -5   5      984.88      993.03     39.00 o 
  -4  -5   5     1583.66     1504.80     62.15 o 
  -3  -5   5      551.50      578.22     23.82 o 
  -2  -5   5      990.81      867.55     27.28 o 
  -1  -5   5     2184.38     2136.12     53.82 o 
   0  -5   5       62.92       53.12     12.40 o 
   1  -5   5     1945.95     1773.49     45.32 o 
   2  -5   5     2905.96     2587.05     52.84 o 
   3  -5   5     1362.57     1369.60     41.83 o 
   4  -5   5     1394.39     1542.60     53.11 o 
   5  -5   5     1613.46     1617.58     61.78 o 
   6  -5   5     1817.74     1842.46     60.78 o 
   7  -5   5     1682.52     1533.20     58.65 o 
   8  -5   5      301.70      263.72     38.29 o 
   9  -5   5      108.53       74.09     40.24 o 
  10  -5   5      347.73      325.69    104.55 o 
  11  -5   5       39.17        9.89     44.87 o 
 -11  -4   5       36.19       24.75     44.71 o 
 -10  -4   5       40.27       27.08     56.33 o 
  -9  -4   5      152.31      207.06     35.66 o 
  -8  -4   5     2264.30     2151.43     69.74 o 
  -7  -4   5      159.78      134.36     23.40 o 
  -6  -4   5      388.26      424.82     32.15 o 
  -5  -4   5      521.69      552.19     31.71 o 
  -4  -4   5     2736.22     2570.14     61.96 o 
  -3  -4   5     2491.44     2314.07     49.15 o 
  -2  -4   5     1800.91     1681.80     39.25 o 
  -1  -4   5     1414.46     1410.15     39.46 o 
   0  -4   5       81.62       67.85     12.23 o 
   1  -4   5     4193.67     3944.75     82.67 o 
   2  -4   5     1056.40     1254.38     34.93 o 
   3  -4   5      528.53      433.90     19.96 o 
   4  -4   5      587.82      526.34     28.39 o 
   5  -4   5      131.47      135.59     23.31 o 
   6  -4   5      231.76      245.82     26.78 o 
   7  -4   5       18.14        0.30     20.20 o 
   8  -4   5      243.21      409.98     49.60 o 
   9  -4   5      189.93      132.94     92.14 o 
  10  -4   5       18.51       10.50     39.83 o 
  11  -4   5      209.04      215.74     57.02 o 
 -12  -3   5        2.28      -50.60     59.20 o 
 -11  -3   5       23.16       28.69     43.36 o 
 -10  -3   5      126.67      163.06     46.74 o 
  -9  -3   5       98.08       67.43     38.31 o 
  -8  -3   5      382.70      422.23     35.95 o 
  -7  -3   5      735.09      644.00     40.97 o 
  -6  -3   5     1219.17     1168.42     53.19 o 
  -5  -3   5       35.57       30.02     25.77 o 
  -4  -3   5      791.68      815.90     32.55 o 
  -3  -3   5      398.73      421.35     20.78 o 
  -2  -3   5     1725.45     1696.20     39.20 o 
  -1  -3   5      948.82      799.77     30.00 o 
   0  -3   5     5174.52     5279.86    102.74 o 
   1  -3   5       79.05       89.18     11.73 o 
   2  -3   5      501.61      556.60     24.83 o 
   3  -3   5     2122.46     1880.45     42.56 o 
   4  -3   5      265.05      281.67     24.35 o 
   5  -3   5      399.25      479.43     26.65 o 
   6  -3   5      896.73      857.47     81.49 o 
   7  -3   5     1986.51     2005.39     64.79 o 
   8  -3   5      664.00      546.82     61.66 o 
   9  -3   5      315.29      280.87     52.19 o 
  10  -3   5      109.76      126.96     46.57 o 
  11  -3   5       23.38       -7.68     40.82 o 
  12  -3   5       31.27      150.85     79.25 o 
 -12  -2   5      263.55      271.15     84.02 o 
 -11  -2   5       55.53       78.17     45.95 o 
 -10  -2   5       21.03       50.97     70.18 o 
  -9  -2   5      131.61      226.86     55.85 o 
  -8  -2   5       86.17       44.68     22.76 o 
  -7  -2   5      165.64      215.31     25.80 o 
  -6  -2   5       88.04       86.16     26.18 o 
  -5  -2   5      741.87      750.34     34.40 o 
  -4  -2   5       96.39       69.11     14.25 o 
  -3  -2   5      228.80      208.24     15.73 o 
  -2  -2   5     5688.05     5588.71    108.19 o 
  -1  -2   5      175.55      213.49     21.11 o 
   0  -2   5     5205.50     5114.95     98.57 o 
   1  -2   5      103.66      133.16     18.46 o 
   2  -2   5     6014.79     6153.90    120.36 o 
   3  -2   5     2049.09     1738.52     46.31 o 
   4  -2   5     1749.38     1643.21     40.54 o 
   5  -2   5     3724.03     3420.44     70.80 o 
   6  -2   5      644.42      668.03     43.66 o 
   7  -2   5       26.15        0.36     19.29 o 
   8  -2   5      300.34      330.31     50.13 o 
   9  -2   5      282.73      216.05     69.70 o 
  10  -2   5       34.01       40.04     41.60 o 
  11  -2   5      155.81      197.14     54.76 o 
  12  -2   5       42.21       57.29     77.34 o 
 -12  -1   5       52.21      272.11     78.29 o 
 -11  -1   5      187.60      180.42     49.89 o 
 -10  -1   5      159.61      115.40     43.74 o 
  -9  -1   5      216.63      262.72     49.32 o 
  -8  -1   5       74.08       38.43     25.36 o 
  -7  -1   5     1368.61     1336.23     51.67 o 
  -6  -1   5      467.75      474.20     33.21 o 
  -5  -1   5      647.81      696.13     33.57 o 
  -4  -1   5     1101.82     1200.57     38.88 o 
  -3  -1   5     1138.61     1090.60     35.16 o 
  -2  -1   5     6315.21     6089.91    116.19 o 
  -1  -1   5     4086.77     3597.68     74.75 o 
   0  -1   5     5860.16     5864.91    111.33 o 
   1  -1   5     1426.25     1554.41     52.37 o 
   2  -1   5     1556.63     1436.67     40.08 o 
   3  -1   5     3989.37     3966.48     82.27 o 
   4  -1   5      687.13      666.53     32.28 o 
   5  -1   5      888.56      877.55     35.28 o 
   6  -1   5      846.48      836.96     34.03 o 
   7  -1   5     1198.83     1131.97     76.25 o 
   8  -1   5      402.75      397.77    117.91 o 
   9  -1   5      585.59      505.50     83.54 o 
  10  -1   5      185.13      143.32     47.51 o 
  11  -1   5        4.75        8.13     42.28 o 
  12  -1   5       61.70       16.68     46.28 o 
 -12   0   5       62.02       77.34     64.92 o 
 -11   0   5      267.81      383.82     81.16 o 
 -10   0   5      169.32      158.41     45.77 o 
  -9   0   5       13.11       -7.04     37.21 o 
  -8   0   5        0.53        9.96     33.23 o 
  -7   0   5     3101.93     2956.53     78.65 o 
  -6   0   5      616.90      620.60     35.26 o 
  -5   0   5      725.02      805.10     35.21 o 
  -4   0   5     4439.60     4167.59     89.09 o 
  -3   0   5     1574.16     1873.05     47.79 o 
  -2   0   5      760.30      701.83     26.14 o 
  -1   0   5    12130.86    11549.63    208.33 o 
   0   0   5      739.39      750.26     26.26 o 
   1   0   5    10880.59    10698.85    194.97 o 
   2   0   5      301.98      271.11     18.93 o 
   3   0   5      455.63      447.52     26.75 o 
   4   0   5       92.03       86.55     14.46 o 
   5   0   5      481.07      674.89     33.00 o 
   6   0   5      370.12      350.90     26.44 o 
   7   0   5     7154.77     6543.72    210.09 o 
   8   0   5      394.21      405.36     55.38 o 
   9   0   5        2.13      -19.52     33.06 o 
  10   0   5      108.13       -4.40     38.71 o 
  11   0   5       15.99        2.07     41.51 o 
  12   0   5        0.56      -42.64     42.64 o 
 -12   1   5       57.64      224.37     82.11 o 
 -11   1   5      189.09      260.65     68.74 o 
 -10   1   5      167.22      200.27     46.35 o 
  -9   1   5      203.98      250.77     36.69 o 
  -8   1   5       87.99      101.17     28.74 o 
  -7   1   5     1448.48     1384.18     71.73 o 
  -6   1   5      454.27      477.30     46.44 o 
  -5   1   5      685.72      718.15     34.47 o 
  -4   1   5     1027.63     1107.84     38.78 o 
  -3   1   5     1131.41     1190.41     57.33 o 
  -2   1   5     6057.37     6065.32    116.39 o 
  -1   1   5     4159.43     3759.65     73.30 o 
   0   1   5     5846.63     5826.71    110.67 o 
   1   1   5     1344.37     1429.83     38.65 o 
   2   1   5     1671.79     1550.61     41.45 o 
   3   1   5     4027.47     3786.61     83.04 o 
   4   1   5      671.89      671.70     33.34 o 
   5   1   5      933.40      870.23     37.19 o 
   6   1   5      853.81      905.22     48.06 o 
   7   1   5     1157.44     1211.73     78.17 o 
   8   1   5      404.87      420.68     77.81 o 
   9   1   5      595.87      628.01    130.33 o 
  10   1   5      174.72      212.20     49.62 o 
  11   1   5        7.08       45.31     44.31 o 
  12   1   5       55.83        9.58     46.74 o 
 -12   2   5      253.34      204.32     74.47 o 
 -11   2   5       56.89       64.92     58.24 o 
 -10   2   5       21.76       36.77     37.69 o 
  -9   2   5      126.67      111.37     31.82 o 
  -8   2   5       93.32       94.67     30.57 o 
  -7   2   5      174.54      138.07     22.25 o 
  -6   2   5       83.58       87.87     18.23 o 
  -5   2   5      746.08      734.87     34.30 o 
  -4   2   5       87.26       74.72     17.36 o 
  -3   2   5      198.78      183.39     16.97 o 
  -2   2   5     5551.80     5355.47    122.93 o 
  -1   2   5      174.18      246.04     19.83 o 
   0   2   5     5114.68     4961.65     96.75 o 
   1   2   5      120.11      120.60     12.98 o 
   2   2   5     6217.87     6391.46    122.49 o 
   3   2   5     2151.60     1834.96     49.49 o 
   4   2   5     1794.35     1734.70     57.92 o 
   5   2   5     3627.49     3458.24     95.31 o 
   6   2   5      644.57      718.00     46.02 o 
   7   2   5       23.10       26.13     32.90 o 
   8   2   5      302.25      329.07     52.45 o 
   9   2   5      294.63      250.59     48.78 o 
  10   2   5       34.27       35.75     40.59 o 
  11   2   5      155.26      236.73     57.06 o 
  12   2   5       52.03       10.50     72.56 o 
 -12   3   5        2.59      -53.47     53.47 o 
 -11   3   5       19.07      -37.24     46.78 o 
 -10   3   5      134.39      211.28     45.95 o 
  -9   3   5       86.68       64.61     31.43 o 
  -8   3   5      350.50      370.70     44.95 o 
  -7   3   5      774.87      813.22     63.60 o 
  -6   3   5     1311.47     1170.49     44.71 o 
  -5   3   5       42.67       56.88     15.29 o 
  -4   3   5      784.45      841.54     34.17 o 
  -3   3   5      339.29      327.10     24.47 o 
  -2   3   5     1777.90     1773.89     66.12 o 
  -1   3   5     1011.46      862.36     31.92 o 
   0   3   5     5165.85     5237.67    100.84 o 
   1   3   5       62.43       31.47     14.19 o 
   2   3   5      545.54      560.31     28.19 o 
   3   3   5     2129.67     1931.55     59.40 o 
   4   3   5      237.55      241.41     24.77 o 
   5   3   5      427.09      536.74     44.75 o 
   6   3   5      800.31      735.59     61.34 o 
   7   3   5     1927.56     2158.57    215.78 o 
   8   3   5      694.25      774.52    149.90 o 
   9   3   5      308.66      335.44     54.77 o 
  10   3   5      118.31      131.91     47.03 o 
  11   3   5       18.14       18.20     78.29 o 
 -12   4   5       37.74       42.01     59.20 o 
 -11   4   5       31.34      -15.28     52.51 o 
 -10   4   5       36.75       52.66     38.72 o 
  -9   4   5      148.17      149.58     32.93 o 
  -8   4   5     2303.19     2354.80     83.96 o 
  -7   4   5      152.90      115.45     27.68 o 
  -6   4   5      410.38      458.43     32.51 o 
  -5   4   5      551.27      645.50     33.22 o 
  -4   4   5     2819.62     2649.96     64.62 o 
  -3   4   5     2420.54     2331.92     66.99 o 
  -2   4   5     1829.63     1748.35     78.29 o 
  -1   4   5     1255.76     1271.57     40.36 o 
   0   4   5      108.52      122.34     14.51 o 
   1   4   5     4432.16     4220.75     83.92 o 
   2   4   5      965.12     1104.93     41.89 o 
   3   4   5      480.30      396.82     36.14 o 
   4   4   5      601.06      568.73     47.41 o 
   5   4   5      129.08      169.86     29.23 o 
   6   4   5      231.04      263.86     40.83 o 
   7   4   5       20.09       14.86     44.40 o 
   8   4   5      219.06      186.58     61.11 o 
   9   4   5      200.78      134.63     44.12 o 
  10   4   5       17.09       52.70     42.28 o 
  11   4   5      205.76      167.64     53.14 o 
 -12   5   5      101.58      266.38     79.25 o 
 -11   5   5       47.83       50.83     40.51 o 
 -10   5   5      391.01      330.29     53.52 o 
  -9   5   5      295.48      224.51     37.75 o 
  -8   5   5      156.67      136.45     36.25 o 
  -7   5   5     1779.08     1633.26     96.40 o 
  -6   5   5      256.45      213.45     23.29 o 
  -5   5   5     1009.21     1021.30     40.19 o 
  -4   5   5     1619.74     1515.30     46.49 o 
  -3   5   5      554.23      608.71     35.43 o 
  -2   5   5      922.57      812.73     47.42 o 
  -1   5   5     2198.42     2230.66     62.84 o 
   0   5   5       62.56       76.09     10.32 o 
   1   5   5     2036.72     1827.85     45.96 o 
   2   5   5     2870.88     2652.37     71.39 o 
   3   5   5     1369.23     1420.97     51.21 o 
   4   5   5     1350.59     1473.13     56.23 o 
   5   5   5     1522.67     1518.49    105.45 o 
   6   5   5     1807.28     1999.61     92.90 o 
   7   5   5     1676.76     1609.25     89.90 o 
   8   5   5      304.96      240.86     48.36 o 
   9   5   5      100.64       27.63     39.14 o 
  10   5   5      338.12      314.45     57.48 o 
  11   5   5       37.44       -0.47     45.17 o 
 -12   6   5       27.19      -12.41     53.47 o 
 -11   6   5      136.13      202.80     49.47 o 
 -10   6   5      209.71      193.62     54.42 o 
  -9   6   5      415.30      321.69     50.63 o 
  -8   6   5      695.49      680.24     51.72 o 
  -7   6   5      411.30      326.18     43.13 o 
  -6   6   5       56.77       31.15     17.17 o 
  -5   6   5      215.67      251.22     24.91 o 
  -4   6   5     1294.34     1171.95     41.11 o 
  -3   6   5     2017.06     2110.15     67.26 o 
  -2   6   5     1837.41     1600.60     67.05 o 
  -1   6   5     1356.53     1311.84     46.58 o 
   0   6   5      292.85      287.69     27.29 o 
   1   6   5      291.92      288.16     26.05 o 
   2   6   5     3513.52     3577.85     89.85 o 
   3   6   5      880.33      886.75     41.51 o 
   4   6   5     1474.52     1297.83     53.66 o 
   5   6   5     1299.81     1267.74     56.02 o 
   6   6   5      251.89      265.52     42.20 o 
   7   6   5     1325.97     1336.83     83.19 o 
   8   6   5      548.20      550.81    113.62 o 
   9   6   5       56.01      125.56     45.17 o 
  10   6   5      107.20      114.10     46.58 o 
  11   6   5        0.69       23.80     66.36 o 
 -12   7   5      101.94      124.12     69.70 o 
 -11   7   5      216.70      242.95     53.52 o 
 -10   7   5       22.12      -21.23     33.43 o 
  -9   7   5      350.76      356.79     51.62 o 
  -8   7   5      397.66      408.87     40.86 o 
  -7   7   5      251.67      249.18     32.81 o 
  -6   7   5     1080.03     1070.75     55.28 o 
  -5   7   5      319.49      346.94     33.45 o 
  -4   7   5      895.13      880.42     37.37 o 
  -3   7   5     1316.66     1208.80     47.55 o 
  -2   7   5     1266.07     1275.43     60.08 o 
  -1   7   5      244.31      263.71     23.18 o 
   0   7   5      168.26      193.03     19.52 o 
   1   7   5      355.69      331.05     41.02 o 
   2   7   5      432.38      475.19     32.48 o 
   3   7   5      667.41      579.99     36.59 o 
   4   7   5      190.23      170.94     23.76 o 
   5   7   5       26.46       82.42     27.75 o 
   6   7   5     3669.09     3530.50    131.61 o 
   7   7   5       34.58       15.71     33.01 o 
   8   7   5      347.90      246.66     67.31 o 
   9   7   5       87.34       83.66     42.47 o 
  10   7   5       60.22       46.97     44.31 o 
  11   7   5      253.77      287.51     62.51 o 
 -11   8   5       45.29       47.66     40.55 o 
 -10   8   5       35.78       31.56     38.32 o 
  -9   8   5      215.31      190.05    118.87 o 
  -8   8   5       42.05       -9.53     29.50 o 
  -7   8   5      635.81      628.32     48.08 o 
  -6   8   5      336.36      338.75     34.67 o 
  -5   8   5      237.31      271.08     23.89 o 
  -4   8   5      174.26      165.77     21.22 o 
  -3   8   5       13.85       29.68     15.29 o 
  -2   8   5       54.36       47.80     19.27 o 
  -1   8   5      505.51      514.29     31.17 o 
   0   8   5       18.40       30.93     14.56 o 
   1   8   5       20.34       32.33     12.74 o 
   2   8   5     1616.08     1513.01     50.62 o 
   3   8   5     1339.89     1289.68     58.79 o 
   4   8   5      972.76     1017.25     61.99 o 
   5   8   5      432.59      437.22     39.34 o 
   6   8   5      668.14      654.09     51.74 o 
   7   8   5       42.90       44.37     35.21 o 
   8   8   5      693.91      636.16     82.11 o 
   9   8   5      380.42      441.34     62.61 o 
  10   8   5        1.06      -27.30     39.46 o 
  11   8   5       17.20       31.98     47.93 o 
 -11   9   5        9.22       26.59     56.33 o 
 -10   9   5      276.91      311.48     54.24 o 
  -9   9   5       26.62       -9.96     32.74 o 
  -8   9   5       66.96      106.40     36.97 o 
  -7   9   5      158.34      193.51     31.51 o 
  -6   9   5      501.04      377.66     43.31 o 
  -5   9   5      982.95      888.78     40.11 o 
  -4   9   5     1137.26     1166.16     42.98 o 
  -3   9   5       23.40       20.51     16.31 o 
  -2   9   5     1085.80      988.55     53.41 o 
  -1   9   5       59.21       34.42     20.38 o 
   0   9   5      699.72      662.72     36.43 o 
   1   9   5      330.60      331.34     26.77 o 
   2   9   5      447.73      507.79     32.16 o 
   3   9   5      240.79      277.31     31.18 o 
   4   9   5      227.50      287.08     30.16 o 
   5   9   5     1490.09     1393.77     76.69 o 
   6   9   5     1717.38     1616.45    137.95 o 
   7   9   5      876.28      786.51     69.45 o 
   8   9   5      375.67      377.13     56.52 o 
   9   9   5      121.30       52.56     42.28 o 
  10   9   5      106.18       17.48     44.69 o 
  11   9   5        6.50       76.20     50.66 o 
 -11  10   5       55.81        6.76     39.46 o 
 -10  10   5       45.24       75.43     40.10 o 
  -9  10   5       57.51       64.14     37.11 o 
  -8  10   5      599.91      750.40     65.45 o 
  -7  10   5      332.86      306.18     36.87 o 
  -6  10   5       44.07       48.51     24.52 o 
  -5  10   5      323.64      290.71     26.69 o 
  -4  10   5     1186.23     1143.81     44.18 o 
  -3  10   5       20.38       19.33     19.03 o 
  -2  10   5      112.29      122.34     24.30 o 
  -1  10   5     2872.81     2735.16    100.25 o 
   0  10   5      512.95      578.21     44.69 o 
   1  10   5     2569.49     2432.54     66.71 o 
   2  10   5      673.93      601.48     35.64 o 
   3  10   5      724.12      667.15     43.94 o 
   4  10   5     2178.99     1899.93     68.29 o 
   5  10   5      336.76      338.02     33.76 o 
   6  10   5      356.98      400.59     81.37 o 
   7  10   5      489.57      410.86     42.45 o 
   8  10   5      334.10      445.80     60.08 o 
   9  10   5       83.58      133.90     47.03 o 
  10  10   5      154.41      124.97     50.83 o 
  11  10   5      216.46      265.61     64.43 o 
 -11  11   5      180.08       67.06     49.65 o 
 -10  11   5      183.37      167.26     49.65 o 
  -9  11   5       23.09        8.04     33.97 o 
  -8  11   5      306.93      386.53     53.96 o 
  -7  11   5      199.91      186.41     41.52 o 
  -6  11   5      160.61      184.20     30.28 o 
  -5  11   5      550.82      562.80     53.89 o 
  -4  11   5      416.48      416.05     32.26 o 
  -3  11   5     1936.10     1786.39    117.44 o 
  -2  11   5      103.50       92.40     23.86 o 
  -1  11   5     1203.33     1295.16     63.49 o 
   0  11   5     3336.59     3793.12    147.03 o 
   1  11   5      447.07      427.73     39.61 o 
   2  11   5      371.20      376.32     29.36 o 
   3  11   5     1311.82     1167.47     58.91 o 
   4  11   5      384.78      361.43     35.32 o 
   5  11   5      433.61      460.47     42.42 o 
   6  11   5      164.73      150.97     32.88 o 
   7  11   5      292.37      294.34     38.12 o 
   8  11   5      226.36      262.43     38.82 o 
   9  11   5      218.10      215.22     40.89 o 
  10  11   5       87.20       85.00     38.24 o 
  11  11   5       35.97       16.23     67.79 o 
 -11  12   5        6.38       84.53     45.54 o 
 -10  12   5       93.92       79.15     67.31 o 
  -9  12   5      457.83      518.88     97.86 o 
  -8  12   5      250.01      272.74     47.93 o 
  -7  12   5       44.45       63.48     47.26 o 
  -6  12   5      145.58      167.51     32.96 o 
  -5  12   5     1811.06     1687.35     70.25 o 
  -4  12   5       28.11       19.49     16.82 o 
  -3  12   5     1748.15     1757.08     76.36 o 
  -2  12   5      958.00      841.12     54.95 o 
  -1  12   5     1718.42     1706.68     75.90 o 
   0  12   5     2218.20     2422.18     88.92 o 
   1  12   5      573.37      477.53     29.76 o 
   2  12   5     3871.94     3763.35     97.68 o 
   3  12   5      954.88      689.26     43.19 o 
   4  12   5      248.49      302.05     31.47 o 
   5  12   5     1403.51     1401.70     63.87 o 
   6  12   5       52.02       48.19     26.06 o 
   7  12   5       29.85       73.21     57.76 o 
   8  12   5      182.64      138.73     34.87 o 
   9  12   5      131.32      178.46     39.55 o 
  10  12   5      182.77      183.67     42.71 o 
  11  12   5       25.64       52.51     68.74 o 
 -11  13   5       66.73      -34.37     61.11 o 
 -10  13   5       32.31      -22.91     38.14 o 
  -9  13   5      103.57       34.03     58.24 o 
  -8  13   5      123.89      116.26     76.86 o 
  -7  13   5      251.91      235.06     46.45 o 
  -6  13   5      269.16      275.39     36.32 o 
  -5  13   5      766.56      884.98     63.89 o 
  -4  13   5      181.55      201.36     24.75 o 
  -3  13   5      579.32      557.68     76.86 o 
  -2  13   5     1376.08     1165.43     64.94 o 
  -1  13   5      190.58      199.63     77.81 o 
   0  13   5      144.29      146.15     28.45 o 
   1  13   5      262.67      238.65     33.85 o 
   2  13   5     1246.63     1173.47     71.80 o 
   3  13   5      840.26      735.67     44.95 o 
   4  13   5      844.55      861.68     49.85 o 
   5  13   5      274.04      259.96     33.34 o 
   6  13   5      402.05      415.03     64.66 o 
   7  13   5      196.63      151.95     34.70 o 
   8  13   5       14.22        5.22     29.21 o 
   9  13   5       80.49       12.97     34.11 o 
  10  13   5       25.26       48.30     38.13 o 
 -10  14   5        6.02       -8.30     38.71 o 
  -9  14   5      125.56       70.92     42.87 o 
  -8  14   5       69.25       42.29     37.43 o 
  -7  14   5      181.96      157.78     42.83 o 
  -6  14   5       49.42       62.11     36.97 o 
  -5  14   5      491.56      558.23     56.41 o 
  -4  14   5     1111.80     1063.87     47.46 o 
  -3  14   5      626.65      591.22     67.31 o 
  -2  14   5      723.76      549.26     51.49 o 
  -1  14   5     1030.14     1139.04     92.61 o 
   0  14   5      695.02      701.24     54.57 o 
   1  14   5     1184.36     1057.07     64.55 o 
   2  14   5      936.53      906.45     81.16 o 
   3  14   5      618.17      669.14     62.53 o 
   4  14   5      499.75      518.63     44.01 o 
   5  14   5       37.62      122.31     28.91 o 
   6  14   5        6.54       24.81     29.71 o 
   7  14   5      332.32      365.15     62.69 o 
   8  14   5       28.37       53.68     31.69 o 
   9  14   5       30.83       43.94     33.66 o 
  10  14   5       31.24       81.08     43.87 o 
 -10  15   5      231.18      238.66     57.20 o 
  -9  15   5       30.42      -13.57     37.43 o 
  -8  15   5       15.50      -15.36     33.29 o 
  -7  15   5      248.92      153.82     46.31 o 
  -6  15   5        4.27       38.79     34.41 o 
  -5  15   5     1066.80     1148.00     62.40 o 
  -4  15   5      301.23      339.40     40.39 o 
  -3  15   5       74.80       35.47     26.73 o 
  -2  15   5       21.51       21.64     24.01 o 
  -1  15   5       13.40       61.11     42.01 o 
   0  15   5      941.58      920.10     63.29 o 
   1  15   5      298.16      307.46     59.67 o 
   2  15   5      157.75      176.11     35.76 o 
   3  15   5     1283.81     1194.30    153.72 o 
   4  15   5      321.76      361.21     37.65 o 
   5  15   5      231.58      184.87     31.39 o 
   6  15   5      189.69      163.47     32.63 o 
   7  15   5      333.05      341.55     43.28 o 
   8  15   5       12.99      -32.85     46.27 o 
   9  15   5       13.85        9.81     33.54 o 
  10  15   5      165.06      201.78     88.74 o 
 -10  16   5       72.22       78.33     45.57 o 
  -9  16   5       23.73       34.97     51.56 o 
  -8  16   5       74.09       61.75     63.01 o 
  -7  16   5       39.52       10.88     44.40 o 
  -6  16   5       27.37        8.55     34.09 o 
  -5  16   5       11.42       25.76     33.43 o 
  -4  16   5      139.12      131.90     30.41 o 
  -3  16   5      773.89      841.90     75.43 o 
  -2  16   5       64.70       61.24     27.50 o 
  -1  16   5        5.96      -10.50     38.19 o 
   0  16   5     1019.48      931.58     67.02 o 
   1  16   5       58.89       97.13     32.32 o 
   2  16   5      768.29      743.32     67.79 o 
   3  16   5      134.21       94.11     80.68 o 
   4  16   5      653.96      628.61     61.43 o 
   5  16   5      714.28      713.01     67.85 o 
   6  16   5        3.47       10.51     25.99 o 
   7  16   5      117.82      134.68     35.57 o 
   8  16   5      230.81      198.82     40.33 o 
   9  16   5       93.01       37.94     38.42 o 
  10  16   5       62.03       63.15     59.20 o 
 -10  17   5       50.56       -7.64     62.06 o 
  -9  17   5       16.05       51.29     43.82 o 
  -8  17   5      195.40      186.16     49.34 o 
  -7  17   5       22.10       24.53     37.06 o 
  -6  17   5      362.40      477.62    115.53 o 
  -5  17   5      472.80      482.32     95.00 o 
  -4  17   5      312.01      344.61     61.87 o 
  -3  17   5      260.01      273.49     42.01 o 
  -2  17   5      295.07      332.01     43.14 o 
  -1  17   5      322.43      239.65     58.24 o 
   0  17   5      415.10      431.09     49.34 o 
   1  17   5      270.28      258.73     42.87 o 
   2  17   5      665.11      633.00     61.34 o 
   3  17   5     1319.87     1187.19     76.96 o 
   4  17   5      949.64      905.15     71.88 o 
   5  17   5      147.06      264.50     48.55 o 
   6  17   5      448.92      422.58     74.47 o 
   7  17   5       13.68       17.29     37.64 o 
   8  17   5      179.48      204.47     42.26 o 
   9  17   5       82.89       66.85     38.03 o 
  -9  18   5       38.92        4.13     40.49 o 
  -8  18   5      105.57        1.44     39.46 o 
  -7  18   5       37.47       38.92     42.96 o 
  -6  18   5      110.90       93.52     39.82 o 
  -5  18   5       34.30       61.98     59.67 o 
  -4  18   5      184.82      222.39     35.45 o 
  -3  18   5      282.64      309.35     65.88 o 
  -2  18   5      821.73      875.45     65.23 o 
  -1  18   5     1017.65      902.26     96.43 o 
   0  18   5      160.57      249.43     43.19 o 
   1  18   5      426.76      455.90     66.36 o 
   2  18   5      440.42      414.22     50.94 o 
   3  18   5      902.92      856.22     97.39 o 
   4  18   5      426.58      469.39     58.40 o 
   5  18   5      108.49       29.63     70.65 o 
   6  18   5       49.47       11.79     42.49 o 
   7  18   5      154.50       84.97     51.56 o 
   8  18   5       33.61      110.73     57.29 o 
   9  18   5       98.58      120.54     48.78 o 
  -9  19   5       19.01      -17.83     71.61 o 
  -8  19   5       17.41      -18.29     39.68 o 
  -7  19   5      280.43      291.65     54.34 o 
  -6  19   5      148.20      185.55     76.38 o 
  -5  19   5      458.21      500.71     60.96 o 
  -4  19   5      695.11      660.22     70.27 o 
  -3  19   5       72.04       38.40     27.17 o 
  -2  19   5      731.56      633.95     62.25 o 
  -1  19   5      369.92      311.26     65.88 o 
   0  19   5       74.39       93.66     69.22 o 
   1  19   5      391.91      430.39     53.41 o 
   2  19   5       35.39       22.94     33.37 o 
   3  19   5      672.18      741.99     69.20 o 
   4  19   5       77.47       50.44     61.58 o 
   5  19   5      783.66      671.10     68.10 o 
   6  19   5       50.52       79.50     40.49 o 
   7  19   5      155.42       40.92    111.23 o 
   8  19   5       28.20       92.05     84.02 o 
  -8  20   5       66.72       72.27     63.97 o 
  -7  20   5       73.44        5.83     39.46 o 
  -6  20   5       14.85      -28.24     61.11 o 
  -5  20   5        8.72      -33.76     33.76 o 
  -4  20   5     1021.54     1064.59    109.32 o 
  -3  20   5      129.39      127.95     32.81 o 
  -2  20   5      576.14      491.83     53.69 o 
  -1  20   5      620.01      577.50     60.58 o 
   0  20   5      165.04       69.83     50.60 o 
   1  20   5      112.58      210.48     44.56 o 
   2  20   5       67.73      140.72    120.30 o 
   3  20   5      378.43      381.04     71.61 o 
   4  20   5      113.00      145.81     54.42 o 
   5  20   5       19.43       46.83     39.46 o 
   6  20   5        2.21      -10.22     37.43 o 
   7  20   5       63.62       48.51     44.80 o 
   8  20   5       13.72      -31.45     40.13 o 
  -8  21   5       79.81       77.46     55.38 o 
  -7  21   5        8.37      126.62     48.18 o 
  -6  21   5      332.21      247.14     86.41 o 
  -5  21   5       44.69       53.34     56.81 o 
  -4  21   5      147.01      179.38     45.67 o 
  -3  21   5      447.07      495.37     49.54 o 
  -2  21   5       16.87       21.83     30.18 o 
  -1  21   5      229.14      186.18     61.11 o 
   0  21   5       39.63       29.24     48.22 o 
   1  21   5      132.25      134.02    107.41 o 
   2  21   5       63.12       83.40     38.71 o 
   3  21   5      812.97      640.75     70.55 o 
   4  21   5      160.62      171.89     47.20 o 
   5  21   5       39.42       30.03     40.34 o 
   6  21   5      231.24      167.32     49.06 o 
   7  21   5       49.05       -1.02     42.68 o 
  -7  22   5       65.36       56.81     46.58 o 
  -6  22   5        4.05      -25.78     37.81 o 
  -5  22   5       89.94      111.75     47.58 o 
  -4  22   5       38.40       50.13     41.18 o 
  -3  22   5      530.67      478.61     60.89 o 
  -2  22   5      111.58      125.07     59.20 o 
  -1  22   5       66.80      105.02     58.24 o 
   0  22   5      199.75      251.10     48.38 o 
   1  22   5      168.67      226.75     50.62 o 
   2  22   5      655.74      712.69     71.41 o 
   3  22   5      153.24      175.72     68.27 o 
   4  22   5      207.13      213.21     51.62 o 
   5  22   5       63.57       45.13     44.31 o 
   6  22   5        4.79      -41.53     41.53 o 
   7  22   5       18.47       65.23     46.83 o 
  -7  23   5      115.03       77.34     73.52 o 
  -6  23   5        4.39       26.73     43.21 o 
  -5  23   5      103.41       55.23     42.83 o 
  -4  23   5       74.26      108.85    130.33 o 
  -3  23   5      123.80      162.62     65.40 o 
  -2  23   5      352.50      366.63     76.38 o 
  -1  23   5       22.34        2.86     53.47 o 
   0  23   5       33.58       65.88     59.20 o 
   1  23   5       19.68      -26.42     39.28 o 
   2  23   5      438.10      409.49     77.34 o 
   3  23   5      279.74      326.26     60.07 o 
   4  23   5      138.62      174.62     51.49 o 
   5  23   5       39.96      -24.22     45.83 o 
   6  23   5       31.69       38.67     47.26 o 
  -6  24   5       16.41       22.83     44.50 o 
  -5  24   5       14.84      -14.65     52.51 o 
  -4  24   5      249.68      206.27     50.41 o 
  -3  24   5       36.36       13.11     39.66 o 
  -1  24   5      462.31      512.71     90.70 o 
   0  24   5       32.60       84.97     59.20 o 
   1  24   5      589.68      755.31     78.28 o 
   2  24   5       36.35       -2.26     42.01 o 
   3  24   5       93.46       39.93     47.88 o 
   4  24   5      230.52      279.20     67.79 o 
   5  24   5        0.46      -41.79     41.79 o 
   6  24   5       84.05       67.79     70.65 o 
  -5  25   5       49.65       36.89     44.89 o 
  -4  25   5      148.19      168.04     80.20 o 
  -3  25   5        9.76       33.42     63.97 o 
  -1  25   5       69.44      132.71     65.88 o 
   0  25   5        0.80       45.83     61.11 o 
   1  25   5      139.34      258.74     81.16 o 
   2  25   5      230.51      243.78     93.57 o 
   3  25   5      342.09      397.05     74.95 o 
   4  25   5       79.68        8.49     53.47 o 
   5  25   5      132.03      138.34     72.09 o 
  -4  26   5        2.08        0.00     62.06 o 
  -3  26   5       42.52      -44.87     67.79 o 
   0  26   5      529.97      445.88     93.57 o 
   1  26   5       74.31      109.80     71.61 o 
   2  26   5      169.64       81.16     72.56 o 
   3  26   5      492.90      481.36     95.95 o 
   4  26   5       67.63       46.16     48.55 o 
  -2  27   5       18.46       81.16     71.61 o 
   0  27   5        3.53       19.10     62.06 o 
   1  27   5       18.04       38.19     71.61 o 
   2  27   5      275.58      220.55     88.79 o 
   3  27   5      183.51      203.07     59.00 o 
   1  28   5      241.43      147.99     82.11 o 
  -3 -27   6       54.06       -5.73     68.74 o 
  -2 -27   6      516.27      507.94    104.07 o 
  -1 -27   6      186.17      133.67     76.38 o 
   0 -27   6       50.96      106.93     73.52 o 
   1 -27   6      178.11      171.88     54.92 o 
   2 -27   6       46.12      108.84     72.56 o 
  -4 -26   6        6.36       78.29     73.52 o 
  -3 -26   6       70.10      112.66     71.61 o 
  -2 -26   6      216.33      278.79     60.66 o 
  -1 -26   6      312.69      157.54     75.43 o 
   0 -26   6        6.73      -45.83     53.47 o 
   1 -26   6       37.59       35.93     44.71 o 
   2 -26   6      237.06      200.10     54.32 o 
   3 -26   6      137.46       71.24     47.58 o 
  -5 -25   6       23.19        4.33     48.92 o 
  -4 -25   6      149.59       65.88     50.63 o 
  -3 -25   6      194.07      294.07     85.93 o 
  -2 -25   6      321.73      286.30     57.65 o 
  -1 -25   6       10.63       -0.95     57.29 o 
   0 -25   6       57.60        3.05     78.29 o 
   1 -25   6       12.13       55.51     42.47 o 
   2 -25   6      433.08      475.92     67.79 o 
   3 -25   6       50.90       54.18     89.27 o 
   4 -25   6       39.59       70.80     46.63 o 
  -6 -24   6       46.92      148.94     88.79 o 
  -5 -24   6      121.37      100.08     54.19 o 
  -4 -24   6       94.10      103.73     54.27 o 
  -3 -24   6      240.11      316.03     85.93 o 
  -2 -24   6      235.45      120.38     38.72 o 
  -1 -24   6        8.01       50.60     39.83 o 
   0 -24   6      401.93      388.63     66.36 o 
   1 -24   6       31.34      -25.29     37.25 o 
   2 -24   6       49.11       81.05     45.48 o 
   3 -24   6       69.09       57.42     44.19 o 
   4 -24   6       67.96       74.59     44.50 o 
   5 -24   6        7.30      -24.01     41.96 o 
  -6 -23   6        8.04       13.50     47.20 o 
  -5 -23   6       31.91       69.80     47.72 o 
  -4 -23   6      275.12      230.57     86.41 o 
  -3 -23   6     1071.29      995.87    116.00 o 
  -2 -23   6       36.50       54.45     49.97 o 
  -1 -23   6      292.95      326.08     44.13 o 
   0 -23   6      114.40      142.76     35.38 o 
   1 -23   6       23.50      -33.06     33.06 o 
   2 -23   6      201.61      218.81     96.91 o 
   3 -23   6       51.26       36.23     40.74 o 
   4 -23   6      209.45      279.97     62.54 o 
   5 -23   6      101.65      216.43     60.15 o 
   6 -23   6      115.09       77.81     49.96 o 
  -7 -22   6       59.57        0.65     47.13 o 
  -6 -22   6       56.75      -46.31     46.31 o 
  -5 -22   6      486.80      479.67    106.46 o 
  -4 -22   6       28.74       69.37     44.89 o 
  -3 -22   6       92.63       83.92     43.45 o 
  -2 -22   6      196.45      133.64     37.02 o 
  -1 -22   6      128.69      235.90     76.95 o 
   0 -22   6       31.07       76.95     31.76 o 
   1 -22   6      447.35      471.07     49.65 o 
   2 -22   6       55.72       -1.48     27.88 o 
   3 -22   6       50.22        7.45     36.68 o 
   4 -22   6      335.61      274.65     55.67 o 
   5 -22   6      204.06      215.52     63.97 o 
   6 -22   6      111.66       -1.20     45.48 o 
   7 -22   6      258.48      320.80     89.75 o 
  -7 -21   6       68.89      166.79     61.11 o 
  -6 -21   6        3.75      -13.80     42.39 o 
  -5 -21   6       33.10       74.26     44.19 o 
  -4 -21   6      201.07      203.91     52.16 o 
  -3 -21   6       84.59       77.81     43.88 o 
  -2 -21   6      524.60      484.84     43.71 o 
  -1 -21   6       73.56      106.25     33.05 o 
   0 -21   6       59.05      104.44     27.30 o 
   1 -21   6      213.03      165.39     34.88 o 
   2 -21   6      156.28      174.35     35.80 o 
   3 -21   6        9.13       11.08     28.45 o 
   4 -21   6       43.63       48.64     39.96 o 
   5 -21   6      236.60      284.54     56.60 o 
   6 -21   6        0.85       -3.92     41.71 o 
   7 -21   6        7.97       84.55     50.97 o 
  -8 -20   6       25.60       22.44     48.61 o 
  -7 -20   6       29.19      -10.66     59.67 o 
  -6 -20   6      225.47      301.36     84.50 o 
  -5 -20   6       11.91      -36.16     36.16 o 
  -4 -20   6       39.47        2.79     37.64 o 
  -3 -20   6      195.74      234.88     34.24 o 
  -2 -20   6      124.20      130.67     31.42 o 
  -1 -20   6      499.58      492.53     48.10 o 
   0 -20   6      325.22      377.80     38.64 o 
   1 -20   6      254.01      235.21     37.05 o 
   2 -20   6      497.05      430.92     56.79 o 
   3 -20   6      402.28      361.08     44.32 o 
   4 -20   6       17.13       41.57     46.71 o 
   5 -20   6       13.24       -5.40     29.37 o 
   6 -20   6       56.54       53.33     42.64 o 
   7 -20   6       52.08       94.89     49.59 o 
   8 -20   6       28.45       41.38     47.24 o 
  -8 -19   6      137.21      104.71     70.18 o 
  -7 -19   6       52.89       45.53     46.11 o 
  -6 -19   6       47.47       23.34     40.14 o 
  -5 -19   6       13.25      -14.20     52.51 o 
  -4 -19   6       49.75       56.11     39.96 o 
  -3 -19   6      287.65      272.07     35.76 o 
  -2 -19   6      859.56      753.17     50.23 o 
  -1 -19   6       24.54        9.49     22.54 o 
   0 -19   6      388.72      355.13     34.81 o 
   1 -19   6       47.31       79.13     47.29 o 
   2 -19   6      366.81      371.10     43.74 o 
   3 -19   6      252.05      287.87     38.73 o 
   4 -19   6      100.33      104.18     32.34 o 
   5 -19   6       17.36       16.89     29.86 o 
   6 -19   6      157.91      187.91     39.40 o 
   7 -19   6       16.68      -39.41     39.41 o 
   8 -19   6       29.80       -0.35     44.71 o 
  -9 -18   6       79.33       33.72     50.13 o 
  -8 -18   6      127.17      118.34     54.67 o 
  -7 -18   6       29.06       -1.97     41.06 o 
  -6 -18   6       91.76       93.40     43.91 o 
  -5 -18   6        7.18      -32.59     35.61 o 
  -4 -18   6      257.99      268.17     51.66 o 
  -3 -18   6      924.32     1001.77     54.65 o 
  -2 -18   6      537.96      578.00     44.36 o 
  -1 -18   6      201.08      231.06     30.63 o 
   0 -18   6      138.68      156.75     27.59 o 
   1 -18   6      274.55      300.75     46.03 o 
   2 -18   6      178.89       77.77     29.86 o 
   3 -18   6      314.33      299.46     39.23 o 
   4 -18   6      477.59      516.44     50.86 o 
   5 -18   6       91.98      173.70     36.99 o 
   6 -18   6       35.22       29.48     31.41 o 
   7 -18   6      117.97       99.49     40.78 o 
   8 -18   6      150.11      106.93     50.58 o 
   9 -18   6        4.82        5.83     54.90 o 
  -9 -17   6      145.22       35.99     51.25 o 
  -8 -17   6       50.38       38.19     45.91 o 
  -7 -17   6      341.95      284.61     57.58 o 
  -6 -17   6        3.62        8.59     38.88 o 
  -5 -17   6      333.11      417.50     59.36 o 
  -4 -17   6     1463.16     1315.73     86.66 o 
  -3 -17   6      177.32      106.95     36.24 o 
  -2 -17   6      222.21      245.61     31.14 o 
  -1 -17   6     1100.81     1132.16     52.62 o 
   0 -17   6       10.37       -6.13     19.33 o 
   1 -17   6     1881.35     1948.15     65.60 o 
   2 -17   6      564.05      515.14     45.88 o 
   3 -17   6      403.45      480.18     44.90 o 
   4 -17   6      117.03      118.05     42.16 o 
   5 -17   6       33.52       16.97     44.38 o 
   6 -17   6       61.85        2.76     29.12 o 
   7 -17   6       67.93       54.60     33.99 o 
   8 -17   6      176.27      157.27     44.17 o 
   9 -17   6       22.48      -42.79     45.48 o 
 -10 -16   6       54.98        2.86     70.65 o 
  -9 -16   6      135.91      144.76     85.45 o 
  -8 -16   6       67.16      124.70     50.70 o 
  -7 -16   6      228.92      271.87     82.11 o 
  -6 -16   6      225.64      290.47    129.37 o 
  -5 -16   6      825.47      871.46    144.65 o 
  -4 -16   6      677.03      748.02    126.51 o 
  -3 -16   6      380.25      300.37     33.84 o 
  -2 -16   6       68.86       46.95     24.21 o 
  -1 -16   6      662.15      670.59     47.54 o 
   0 -16   6       12.01       -8.89     16.56 o 
   1 -16   6      816.47      727.11     43.66 o 
   2 -16   6      582.31      575.88     46.76 o 
   3 -16   6     1424.39     1364.50     72.04 o 
   4 -16   6       97.48       60.88     34.04 o 
   5 -16   6      456.55      455.33     47.32 o 
   6 -16   6       77.11       80.03     32.25 o 
   7 -16   6      386.63      288.26     44.07 o 
   8 -16   6        5.94       18.34     36.41 o 
   9 -16   6      138.41       76.07     38.45 o 
 -10 -15   6        7.06      -20.46     50.29 o 
  -9 -15   6       52.57       50.13     49.95 o 
  -8 -15   6       62.72       65.56     44.86 o 
  -7 -15   6       78.54       96.85     45.39 o 
  -6 -15   6      238.68      260.98     51.93 o 
  -5 -15   6      383.75      302.64     51.93 o 
  -4 -15   6      457.51      362.79     52.65 o 
  -3 -15   6      984.79      939.71     50.59 o 
  -2 -15   6     1368.51     1288.91     54.52 o 
  -1 -15   6      372.33      338.80     30.72 o 
   0 -15   6       35.77       24.98     16.93 o 
   1 -15   6      426.53      397.14     32.95 o 
   2 -15   6      690.29      640.92     48.49 o 
   3 -15   6      127.68      138.09     29.37 o 
   4 -15   6      705.43      764.32     54.17 o 
   5 -15   6      100.00      103.00     32.14 o 
   6 -15   6      447.21      426.09     46.61 o 
   7 -15   6      134.68       77.09     33.15 o 
   8 -15   6       17.62        0.17     31.53 o 
   9 -15   6      101.86       42.14     41.15 o 
  10 -15   6       44.77       56.12     38.72 o 
 -10 -14   6       31.83      109.03     56.35 o 
  -9 -14   6      155.84      170.51     70.18 o 
  -8 -14   6       29.29        8.73     41.45 o 
  -7 -14   6       67.30       -2.14     36.00 o 
  -6 -14   6      734.10      830.07     73.59 o 
  -5 -14   6      249.96      170.31     43.45 o 
  -4 -14   6      196.67      103.89     36.38 o 
  -3 -14   6       78.95       63.96     23.44 o 
  -2 -14   6      570.70      540.08     33.50 o 
  -1 -14   6     1169.25     1117.04     47.87 o 
   0 -14   6     1557.61     1535.11     47.74 o 
   1 -14   6      918.38      789.43     41.81 o 
   2 -14   6      256.61      319.73     28.82 o 
   3 -14   6     1192.40     1133.96     59.47 o 
   4 -14   6      952.80      964.48     57.66 o 
   5 -14   6      400.35      379.83     42.14 o 
   6 -14   6      730.26      638.82     53.09 o 
   7 -14   6       49.32       17.14     29.76 o 
   8 -14   6      169.76       83.01     34.82 o 
   9 -14   6      127.27      126.06     39.23 o 
  10 -14   6        1.43      -11.60     43.91 o 
 -11 -13   6       83.90      133.67     82.11 o 
 -10 -13   6       49.53       82.43     51.97 o 
  -9 -13   6       75.48      110.48     48.94 o 
  -8 -13   6       27.39      -22.68     40.36 o 
  -7 -13   6      205.54      270.79    101.21 o 
  -6 -13   6      573.34      541.13    109.32 o 
  -5 -13   6      124.04      139.47     40.13 o 
  -4 -13   6     2444.83     2297.74    104.31 o 
  -3 -13   6      405.64      408.15     34.47 o 
  -2 -13   6      128.63      143.61     19.41 o 
  -1 -13   6       61.88       95.02     19.70 o 
   0 -13   6     1682.83     1693.25     48.85 o 
   1 -13   6       65.48       42.55     15.27 o 
   2 -13   6       99.70       84.99     19.53 o 
   3 -13   6      996.37      979.82     57.33 o 
   4 -13   6      402.09      420.33     41.08 o 
   5 -13   6      100.68       91.42     37.41 o 
   6 -13   6       93.78       82.92     30.62 o 
   7 -13   6       81.29       93.93     32.80 o 
   8 -13   6       27.30       24.53     34.73 o 
   9 -13   6      227.86      226.20     47.50 o 
  10 -13   6      175.01      177.82     56.33 o 
 -11 -12   6        6.89       28.20     83.07 o 
 -10 -12   6      101.53      123.04     55.67 o 
  -9 -12   6       92.18      134.50     75.90 o 
  -8 -12   6       49.98       55.15     43.19 o 
  -7 -12   6       24.37      -32.22     32.22 o 
  -6 -12   6      815.94      679.64     92.14 o 
  -5 -12   6       15.47      118.60     38.14 o 
  -4 -12   6      480.77      544.96     58.16 o 
  -3 -12   6     1226.80     1257.88     51.14 o 
  -2 -12   6      137.01      171.41     19.16 o 
  -1 -12   6     1402.32     1190.16     52.92 o 
   0 -12   6      947.75     1064.68     42.61 o 
   1 -12   6      726.25      724.19     35.66 o 
   2 -12   6      456.01      445.32     35.14 o 
   3 -12   6      501.44      545.80     44.27 o 
   4 -12   6     2755.39     2552.28     94.92 o 
   5 -12   6      204.99      161.30     31.87 o 
   6 -12   6      405.36      315.17     39.75 o 
   7 -12   6      109.36       70.45     30.62 o 
   8 -12   6       22.02       14.43     29.85 o 
   9 -12   6        4.65       -8.55     30.81 o 
  10 -12   6      163.53      234.77     57.77 o 
 -11 -11   6       76.10       47.42     53.22 o 
 -10 -11   6      145.11      158.85     63.97 o 
  -9 -11   6       71.51       45.02     58.24 o 
  -8 -11   6      279.10      222.07     69.22 o 
  -7 -11   6      415.92      471.38     95.00 o 
  -6 -11   6     1078.42      981.58    113.62 o 
  -5 -11   6      670.38      682.44     64.09 o 
  -4 -11   6      663.36      646.33     58.55 o 
  -3 -11   6      216.86      213.48     20.30 o 
  -2 -11   6     2659.17     2462.72     59.43 o 
  -1 -11   6      879.16      925.38     52.15 o 
   0 -11   6      580.92      549.10     32.94 o 
   1 -11   6     1961.03     1759.54     47.10 o 
   2 -11   6       57.81       63.52     17.07 o 
   3 -11   6      217.04      184.23     27.70 o 
   4 -11   6      197.50      191.03     30.29 o 
   5 -11   6       52.80      122.35     29.85 o 
   6 -11   6     1205.85     1261.99     64.63 o 
   7 -11   6      120.82       55.04     29.78 o 
   8 -11   6      102.87      129.15     35.29 o 
   9 -11   6      104.10       69.94     34.70 o 
  10 -11   6       18.63      -39.49     39.49 o 
  11 -11   6       11.45       82.11     65.88 o 
 -11 -10   6       42.07      153.72     84.97 o 
 -10 -10   6       21.55       35.41     46.45 o 
  -9 -10   6      519.81      590.90     87.36 o 
  -8 -10   6       10.15      -28.24     35.48 o 
  -7 -10   6      113.31       58.62     76.86 o 
  -6 -10   6      201.63      230.51     44.42 o 
  -5 -10   6      342.40      376.56     48.48 o 
  -4 -10   6      777.31      910.81     87.36 o 
  -3 -10   6      428.08      409.36     25.35 o 
  -2 -10   6     1579.74     1501.54     42.56 o 
  -1 -10   6      730.59      692.77     35.80 o 
   0 -10   6     1153.56     1092.23     59.53 o 
   1 -10   6     1584.69     1461.17     41.02 o 
   2 -10   6     2266.02     2167.47     61.79 o 
   3 -10   6     1753.34     1593.18     50.56 o 
   4 -10   6       88.08      112.85     26.04 o 
   5 -10   6     1690.56     1647.29     69.53 o 
   6 -10   6      178.34      157.12     32.18 o 
   7 -10   6       46.82       65.59     29.38 o 
   8 -10   6      264.45      338.85     42.57 o 
   9 -10   6      109.29      138.10     53.48 o 
  10 -10   6       42.90       23.97     42.20 o 
  11 -10   6      228.70      249.82     59.68 o 
 -11  -9   6      116.27      163.27     84.02 o 
 -10  -9   6       47.10       82.51     48.53 o 
  -9  -9   6       55.76       89.86     87.36 o 
  -8  -9   6      277.25      169.35     58.24 o 
  -7  -9   6      292.91      284.87     79.25 o 
  -6  -9   6      577.16      626.23     63.75 o 
  -5  -9   6      695.13      792.74    104.55 o 
  -4  -9   6      541.32      437.39     50.13 o 
  -3  -9   6     2918.40     2732.38     61.94 o 
  -2  -9   6     3733.87     3414.17     70.54 o 
  -1  -9   6     2304.72     2356.24     61.41 o 
   0  -9   6       73.82       66.72     17.09 o 
   1  -9   6     1805.47     1832.89     51.63 o 
   2  -9   6     3616.59     3556.98     70.38 o 
   3  -9   6      793.65      839.05     40.79 o 
   4  -9   6      242.11      313.60     58.16 o 
   5  -9   6        9.11       44.56     24.24 o 
   6  -9   6      370.04      391.44     40.67 o 
   7  -9   6      170.59      114.34     31.00 o 
   8  -9   6      257.67      317.03     53.57 o 
   9  -9   6      305.54      370.20     56.81 o 
  10  -9   6       45.25      -17.53     39.82 o 
  11  -9   6       44.92      -17.50     43.19 o 
 -11  -8   6       58.51       91.66     78.29 o 
 -10  -8   6      212.69      328.28    128.42 o 
  -9  -8   6      125.05       98.00     45.67 o 
  -8  -8   6      296.87      286.54     52.45 o 
  -7  -8   6      148.50       96.29     39.00 o 
  -6  -8   6      441.53      388.90     50.81 o 
  -5  -8   6      861.07      843.03    113.14 o 
  -4  -8   6      165.46      234.97     25.63 o 
  -3  -8   6      210.43      250.11     19.74 o 
  -2  -8   6       12.66       -5.61      9.84 o 
  -1  -8   6      278.53      253.67     21.74 o 
   0  -8   6      845.29      840.88     35.21 o 
   1  -8   6      136.60      136.49     16.64 o 
   2  -8   6      434.51      387.59     22.43 o 
   3  -8   6      854.50      784.55     34.30 o 
   4  -8   6     1242.77     1197.61     85.82 o 
   5  -8   6     1090.67      989.56     54.06 o 
   6  -8   6     1521.60     1458.06     66.29 o 
   7  -8   6      532.64      573.54     88.83 o 
   8  -8   6      321.75      310.70     40.38 o 
   9  -8   6      146.65       98.65     58.24 o 
  10  -8   6       65.51       50.68     42.89 o 
  11  -8   6       48.99       37.35     47.24 o 
 -12  -7   6        2.55       11.46     77.34 o 
 -11  -7   6       26.40       30.55     72.56 o 
 -10  -7   6       68.02       53.92     46.45 o 
  -9  -7   6       57.04       -2.11     38.88 o 
  -8  -7   6      212.64      243.67     48.38 o 
  -7  -7   6     1252.84     1347.81    154.67 o 
  -6  -7   6      143.25      146.21     29.00 o 
  -5  -7   6      797.85      670.43     41.45 o 
  -4  -7   6     4296.90     3842.47     84.35 o 
  -3  -7   6      148.97      154.27     12.32 o 
  -2  -7   6     1713.68     1566.52     48.55 o 
  -1  -7   6      160.17      189.91     19.42 o 
   0  -7   6     1130.49     1086.64     38.58 o 
   1  -7   6      357.61      452.72     34.45 o 
   2  -7   6      208.13      281.79     19.51 o 
   3  -7   6      459.40      435.27     28.28 o 
   4  -7   6      473.00      409.36     34.59 o 
   5  -7   6     1901.95     1834.32     70.15 o 
   6  -7   6       90.10      176.71     33.29 o 
   7  -7   6      729.96      665.60     51.20 o 
   8  -7   6      247.54      243.78     37.40 o 
   9  -7   6        1.86       21.80     54.42 o 
  10  -7   6      293.66      280.10     71.13 o 
  11  -7   6       34.33       34.13     46.90 o 
 -12  -6   6       34.21       84.97     78.29 o 
 -11  -6   6       33.95        0.95     68.74 o 
 -10  -6   6      191.85      204.32     81.16 o 
  -9  -6   6      218.70      338.55     55.33 o 
  -8  -6   6      446.12      506.54     45.68 o 
  -7  -6   6      113.73      118.13     28.29 o 
  -6  -6   6     3825.74     3562.07    101.58 o 
  -5  -6   6     1045.65     1090.61     40.44 o 
  -4  -6   6     1049.98     1003.69     48.58 o 
  -3  -6   6      183.97      200.39     18.25 o 
  -2  -6   6      258.87      236.98     20.99 o 
  -1  -6   6      307.51      309.76     29.79 o 
   0  -6   6      149.96      198.91     17.86 o 
   1  -6   6      589.71      566.82     28.38 o 
   2  -6   6      869.87      684.95     28.39 o 
   3  -6   6     1592.02     1474.62     45.50 o 
   4  -6   6     1896.68     1698.60     50.75 o 
   5  -6   6      356.68      386.97     36.71 o 
   6  -6   6      606.00      494.63     43.23 o 
   7  -6   6      829.97      804.19     54.25 o 
   8  -6   6       82.85       53.55     28.84 o 
   9  -6   6       45.02       27.06     37.73 o 
  10  -6   6       70.76      -36.93     36.93 o 
  11  -6   6       93.01       17.34     45.83 o 
 -12  -5   6       17.92       60.15     76.38 o 
 -11  -5   6       73.13      252.06     89.75 o 
 -10  -5   6       19.84      127.94     73.52 o 
  -9  -5   6      146.10      203.84     50.30 o 
  -8  -5   6     1451.64     1439.49     67.47 o 
  -7  -5   6      127.93      113.98     28.48 o 
  -6  -5   6     1217.32     1300.16     57.68 o 
  -5  -5   6     1465.91     1503.65     47.49 o 
  -4  -5   6      218.03      241.56     19.45 o 
  -3  -5   6      369.33      319.66     24.67 o 
  -2  -5   6     2234.41     2304.00     50.14 o 
  -1  -5   6      815.62      841.16     34.60 o 
   0  -5   6      196.32      147.88     16.30 o 
   1  -5   6     1211.36     1274.23     38.88 o 
   2  -5   6      117.56      146.44     14.90 o 
   3  -5   6      584.19      626.06     37.48 o 
   4  -5   6      541.07      567.75     30.06 o 
   5  -5   6       98.44      105.10     24.32 o 
   6  -5   6     3392.50     3048.12     96.79 o 
   7  -5   6        8.33      -12.89     25.09 o 
   8  -5   6      234.09      236.56     47.58 o 
   9  -5   6      535.45      363.89     56.96 o 
  10  -5   6       54.65       43.21     42.28 o 
  11  -5   6      123.61       60.09     92.61 o 
 -12  -4   6        3.00      103.12     80.20 o 
 -11  -4   6        7.29       -1.91     67.79 o 
 -10  -4   6      147.93      185.57     48.26 o 
  -9  -4   6      178.08      275.07     38.15 o 
  -8  -4   6      181.15      261.62     35.47 o 
  -7  -4   6      414.02      440.78     39.10 o 
  -6  -4   6      798.28      801.62     47.79 o 
  -5  -4   6      286.73      271.92     22.13 o 
  -4  -4   6      984.77     1016.10     35.23 o 
  -3  -4   6      960.64     1027.65     37.06 o 
  -2  -4   6      389.75      430.18     22.86 o 
  -1  -4   6     2756.83     2882.33     65.99 o 
   0  -4   6       20.54       29.70     11.89 o 
   1  -4   6     4049.46     4053.75     84.95 o 
   2  -4   6      401.73      533.40     26.86 o 
   3  -4   6      208.02      190.58     16.40 o 
   4  -4   6      181.36      226.33     17.44 o 
   5  -4   6     1859.29     1978.06    142.62 o 
   6  -4   6      103.75      158.34     33.57 o 
   7  -4   6      339.18      415.07     40.66 o 
   8  -4   6      914.62      907.37     74.32 o 
   9  -4   6       40.62       31.15     37.73 o 
  10  -4   6       67.62       88.91     45.83 o 
  11  -4   6      102.70       50.50     76.86 o 
 -11  -3   6      186.90      226.69     54.92 o 
 -10  -3   6       69.85      150.00     45.54 o 
  -9  -3   6       55.15       39.16     28.58 o 
  -8  -3   6      546.07      551.64     46.71 o 
  -7  -3   6     1837.61     1972.01     74.04 o 
  -6  -3   6       34.00       61.50     17.85 o 
  -5  -3   6     1777.34     1674.90     49.67 o 
  -4  -3   6      531.71      460.01     25.75 o 
  -3  -3   6      393.41      403.05     26.48 o 
  -2  -3   6      861.18      954.49     35.34 o 
  -1  -3   6     1523.21     1490.91     42.16 o 
   0  -3   6       20.85       42.31     11.86 o 
   1  -3   6      107.67      107.16     14.05 o 
   2  -3   6      794.39      814.16     31.15 o 
   3  -3   6     2153.19     2019.73     51.21 o 
   4  -3   6     2654.09     2670.43     63.54 o 
   5  -3   6      823.77      909.85     43.53 o 
   6  -3   6      284.77      278.87     32.24 o 
   7  -3   6      774.83      791.64    110.08 o 
   8  -3   6      327.05      445.18     55.74 o 
   9  -3   6        4.43       10.32     36.29 o 
  10  -3   6      282.42      302.60     56.22 o 
  11  -3   6       20.39       60.43     46.35 o 
 -12  -2   6       22.21      -26.73     59.20 o 
 -11  -2   6       78.23      153.34     68.27 o 
 -10  -2   6      257.57      373.98     55.51 o 
  -9  -2   6      140.37      187.68     44.94 o 
  -8  -2   6      542.84      575.00     47.51 o 
  -7  -2   6     1642.02     1610.23     56.84 o 
  -6  -2   6       89.37       97.41     18.85 o 
  -5  -2   6      241.92      404.20     59.81 o 
  -4  -2   6      243.08      345.29     23.65 o 
  -3  -2   6      702.87      753.93     25.81 o 
  -2  -2   6      414.17      421.61     25.57 o 
  -1  -2   6     1798.78     1744.03     46.34 o 
   0  -2   6     1183.41     1253.32     37.30 o 
   1  -2   6     1044.81     1174.39     42.30 o 
   2  -2   6     4993.39     4565.36     96.12 o 
   3  -2   6     2237.98     2348.19     57.83 o 
   4  -2   6     1501.30     1496.73     43.57 o 
   5  -2   6     1155.92     1206.40     41.37 o 
   6  -2   6     1071.86     1043.03     70.35 o 
   7  -2   6     1180.57     1086.18     86.41 o 
   8  -2   6      611.12      579.99     62.38 o 
   9  -2   6      214.77      196.66     63.49 o 
  10  -2   6      143.88       87.06     45.18 o 
  11  -2   6       29.64       62.22     46.15 o 
 -12  -1   6       49.38      -12.41     63.97 o 
 -11  -1   6       43.18        1.39     41.45 o 
 -10  -1   6      108.52       47.50     56.81 o 
  -9  -1   6       83.32       65.78     36.24 o 
  -8  -1   6      249.33      244.95     44.66 o 
  -7  -1   6      631.70      634.42     40.25 o 
  -6  -1   6      410.95      495.31     34.31 o 
  -5  -1   6      333.42      315.33     23.83 o 
  -4  -1   6      626.30      643.10     30.42 o 
  -3  -1   6      978.53      964.43     43.93 o 
  -2  -1   6     3771.99     3439.93     63.36 o 
  -1  -1   6     1943.31     1708.24     43.30 o 
   0  -1   6    14274.12    14373.02    259.53 o 
   1  -1   6      158.85      166.48     14.78 o 
   2  -1   6     2061.24     2119.99     52.10 o 
   3  -1   6      617.09      669.49     30.82 o 
   4  -1   6     1968.92     2028.61     54.23 o 
   5  -1   6      101.10      160.79     18.17 o 
   6  -1   6     1036.80      885.89     66.29 o 
   7  -1   6      950.36      885.54     71.61 o 
   8  -1   6       36.48       95.94     38.53 o 
   9  -1   6      586.97      498.30     62.78 o 
  10  -1   6       39.01       14.82     37.73 o 
  11  -1   6       33.89       33.37     45.54 o 
 -12   0   6      201.99      236.78     76.38 o 
 -11   0   6        0.18       51.43     51.56 o 
 -10   0   6       18.46       37.81     43.92 o 
  -9   0   6      666.66      723.15     68.10 o 
  -8   0   6      167.31      170.67     27.02 o 
  -7   0   6        0.06       20.58     19.88 o 
  -6   0   6     2371.58     2400.20     66.06 o 
  -5   0   6     3344.01     3365.52     79.13 o 
  -4   0   6      342.37      291.07     26.46 o 
  -3   0   6      360.63      367.36     35.28 o 
  -2   0   6    14590.16    14203.23    256.54 o 
  -1   0   6      152.82      211.39     35.65 o 
   0   0   6     5530.76     5403.17    105.32 o 
   1   0   6     3321.79     3483.07     73.97 o 
   2   0   6     5360.73     5359.37    107.67 o 
   3   0   6     3953.10     3731.17     81.75 o 
   4   0   6      125.55      123.01     16.43 o 
   5   0   6      555.23      556.08     47.94 o 
   6   0   6      553.37      543.41     37.80 o 
   7   0   6      150.84      188.17     61.58 o 
   8   0   6       27.83        7.70     35.21 o 
   9   0   6       64.25       63.97     76.38 o 
  10   0   6      128.96      120.94     46.52 o 
  11   0   6       62.16      -35.14     40.14 o 
 -12   1   6       43.07       91.66     64.92 o 
 -11   1   6       47.54       33.42     54.42 o 
 -10   1   6      109.99       60.72     40.44 o 
  -9   1   6       85.91       80.66     38.53 o 
  -8   1   6      230.94      241.18     35.00 o 
  -7   1   6      656.37      696.96     41.71 o 
  -6   1   6      396.41      363.46     30.92 o 
  -5   1   6      360.82      342.16     25.80 o 
  -4   1   6      651.36      620.24     30.84 o 
  -3   1   6      862.63      865.80     39.01 o 
  -2   1   6     3674.95     3276.10     84.88 o 
  -1   1   6     1843.05     1641.31     41.17 o 
   0   1   6    14239.25    14420.74    258.91 o 
   1   1   6      136.26      137.29     16.12 o 
   2   1   6     1992.64     1977.61     55.67 o 
   3   1   6      607.84      672.16     57.88 o 
   4   1   6     2014.22     2029.39     55.41 o 
   5   1   6       80.37      119.81     18.31 o 
   6   1   6     1074.69     1004.91     43.34 o 
   7   1   6      957.44     1030.93    136.53 o 
   8   1   6       45.58       35.07     38.19 o 
   9   1   6      569.43      559.55     66.29 o 
  10   1   6       48.63       38.56     44.40 o 
  11   1   6       39.67      -26.13     40.81 o 
 -12   2   6       24.91      -53.47     53.47 o 
 -11   2   6       79.30      122.21     63.01 o 
 -10   2   6      244.36      218.13     46.57 o 
  -9   2   6      141.26      211.80     35.41 o 
  -8   2   6      538.54      502.31     44.85 o 
  -7   2   6     1627.29     1554.67     56.17 o 
  -6   2   6       91.41       94.34     26.46 o 
  -5   2   6      201.28      366.17     35.83 o 
  -4   2   6      254.99      344.60     54.85 o 
  -3   2   6      693.53      701.78     35.84 o 
  -2   2   6      388.65      392.85     30.25 o 
  -1   2   6     1971.36     1985.90     76.07 o 
   0   2   6     1208.58     1293.20     35.71 o 
   1   2   6      992.10     1178.52     42.79 o 
   2   2   6     5269.71     4899.42     98.16 o 
   3   2   6     2277.92     2421.61     60.18 o 
   4   2   6     1474.30     1407.91     46.48 o 
   5   2   6     1157.01     1199.48     65.27 o 
   6   2   6     1079.37     1107.37     45.97 o 
   7   2   6     1233.89     1316.26    114.57 o 
   8   2   6      597.17      559.35     63.42 o 
   9   2   6      227.51      221.05     65.40 o 
  10   2   6      137.68      165.13     51.10 o 
  11   2   6       25.22        2.68     44.86 o 
 -12   3   6        1.44      -21.00     54.42 o 
 -11   3   6      185.53      166.13     67.79 o 
 -10   3   6       64.65      103.17     64.45 o 
  -9   3   6       61.64      115.44     31.51 o 
  -8   3   6      571.34      525.47     56.18 o 
  -7   3   6     1902.69     1968.41     62.64 o 
  -6   3   6       31.63       48.96     17.13 o 
  -5   3   6     1824.29     1619.72     50.82 o 
  -4   3   6      465.80      390.99     27.09 o 
  -3   3   6      386.16      348.19     28.62 o 
  -2   3   6      978.37     1086.00     40.22 o 
  -1   3   6     1554.97     1511.91     47.19 o 
   0   3   6       14.61       23.75      9.93 o 
   1   3   6      119.77      126.63     18.23 o 
   2   3   6      757.98      773.71     33.06 o 
   3   3   6     2174.30     2092.21     55.32 o 
   4   3   6     2727.55     2689.56     68.19 o 
   5   3   6      798.03      898.38     40.84 o 
   6   3   6      302.57      290.31     31.93 o 
   7   3   6      753.11      764.29     52.20 o 
   8   3   6      312.22      286.83     51.38 o 
   9   3   6        2.44       -9.34     35.79 o 
  10   3   6      265.58      218.63     51.98 o 
  11   3   6       16.98       33.39     47.20 o 
 -12   4   6        1.63      -36.28     54.42 o 
 -11   4   6        8.69      -16.23     50.60 o 
 -10   4   6      150.81      188.09     63.97 o 
  -9   4   6      182.16      214.45     37.60 o 
  -8   4   6      176.47      149.15     31.94 o 
  -7   4   6      402.27      352.43     36.38 o 
  -6   4   6      853.28      857.49     74.69 o 
  -5   4   6      318.42      298.20     24.31 o 
  -4   4   6     1025.76     1066.67     39.40 o 
  -3   4   6      964.43     1046.56     43.72 o 
  -2   4   6      397.07      418.72     41.32 o 
  -1   4   6     2639.76     2830.76     73.00 o 
   0   4   6        8.17        7.46     13.78 o 
   1   4   6     4183.70     4057.33     84.97 o 
   2   4   6      412.89      554.22     29.51 o 
   3   4   6      231.00      182.32     18.54 o 
   4   4   6      195.43      180.41     27.67 o 
   5   4   6     1904.45     1860.33     67.48 o 
   6   4   6      122.17      131.68     27.75 o 
   7   4   6      347.95      402.87     86.86 o 
   8   4   6      974.99     1005.49     77.61 o 
   9   4   6       36.78       37.76     38.97 o 
  10   4   6       64.17       81.76     45.65 o 
  11   4   6      105.17      167.62     54.36 o 
 -12   5   6       17.70       -5.73     60.15 o 
 -11   5   6       66.73        3.82     52.51 o 
 -10   5   6       20.45      -25.50     36.00 o 
  -9   5   6      142.81      177.74     34.47 o 
  -8   5   6     1417.01     1362.64     89.61 o 
  -7   5   6      135.35      156.76     29.95 o 
  -6   5   6     1256.76     1360.41     72.49 o 
  -5   5   6     1436.81     1513.39     68.08 o 
  -4   5   6      229.26      259.30     26.21 o 
  -3   5   6      387.19      312.20     42.99 o 
  -2   5   6     2272.06     2414.93     85.35 o 
  -1   5   6      876.28      931.50     34.67 o 
   0   5   6      190.29      150.89     13.32 o 
   1   5   6     1164.72     1242.34     42.58 o 
   2   5   6      112.15      147.42     16.81 o 
   3   5   6      577.36      612.20     31.98 o 
   4   5   6      506.73      533.74     39.25 o 
   5   5   6      112.30      132.67     24.70 o 
   6   5   6     3372.36     3167.08     97.17 o 
   7   5   6       10.62      -21.37     24.27 o 
   8   5   6      241.27      301.94     52.87 o 
   9   5   6      538.45      622.51     70.79 o 
  10   5   6       52.38        4.03     41.06 o 
  11   5   6      122.17       85.14     95.95 o 
 -12   6   6       32.10        1.91     61.11 o 
 -11   6   6       32.14      100.25     61.11 o 
 -10   6   6      191.77      217.62     47.58 o 
  -9   6   6      212.52      243.00     39.11 o 
  -8   6   6      451.55      472.05     43.33 o 
  -7   6   6      101.23       76.10     31.80 o 
  -6   6   6     3818.01     3507.67     87.04 o 
  -5   6   6     1082.76     1130.41     44.93 o 
  -4   6   6     1043.23     1086.55     40.84 o 
  -3   6   6      192.91      191.49     22.52 o 
  -2   6   6      223.56      210.13     28.14 o 
  -1   6   6      262.78      267.34     20.62 o 
   0   6   6      145.17      187.78     15.32 o 
   1   6   6      630.01      576.52     42.03 o 
   2   6   6      879.82      691.23     32.35 o 
   3   6   6     1575.76     1496.46     54.36 o 
   4   6   6     1904.43     1816.00     63.02 o 
   5   6   6      324.13      362.14     34.03 o 
   6   6   6      575.11      576.74     47.74 o 
   7   6   6      880.77      954.33     58.43 o 
   8   6   6       68.61       43.35     31.87 o 
   9   6   6       48.31      -13.09     37.73 o 
  10   6   6       65.72       52.95     43.35 o 
  11   6   6       90.95      107.89     93.09 o 
 -11   7   6       31.51       13.37     54.42 o 
 -10   7   6       63.52       68.26     40.06 o 
  -9   7   6       59.44       59.75     35.44 o 
  -8   7   6      206.47      169.11     32.61 o 
  -7   7   6     1275.11     1224.13     61.54 o 
  -6   7   6      148.48      231.40     33.90 o 
  -5   7   6      821.73      783.33     38.13 o 
  -4   7   6     4293.70     3917.48     90.11 o 
  -3   7   6      146.61      163.01     25.14 o 
  -2   7   6     1651.23     1524.79     68.46 o 
  -1   7   6      186.23      206.24     21.04 o 
   0   7   6     1131.87     1137.56     33.51 o 
   1   7   6      285.22      406.09     25.09 o 
   2   7   6      222.88      263.58     32.84 o 
   3   7   6      446.85      455.61     35.02 o 
   4   7   6      490.55      502.69     38.46 o 
   5   7   6     1893.77     1907.40     75.11 o 
   6   7   6       95.55      116.36     28.84 o 
   7   7   6      725.50      688.24     53.67 o 
   8   7   6      216.46      220.12     37.01 o 
   9   7   6        1.44       95.04     45.22 o 
  10   7   6      305.58      344.21     59.80 o 
  11   7   6       36.87       -1.69     45.19 o 
 -11   8   6       54.34       36.28     59.20 o 
 -10   8   6      209.44      179.02     88.32 o 
  -9   8   6      134.14      160.88     41.86 o 
  -8   8   6      274.95      185.08     33.80 o 
  -7   8   6      138.14      122.27     45.90 o 
  -6   8   6      423.28      435.67     62.04 o 
  -5   8   6      835.83      861.74     54.16 o 
  -4   8   6      171.82      226.27     22.17 o 
  -3   8   6      205.17      240.48     30.18 o 
  -2   8   6        8.61      -16.36     17.43 o 
  -1   8   6      221.50      234.37     20.32 o 
   0   8   6      869.24      892.85     80.08 o 
   1   8   6      130.20      133.83     15.02 o 
   2   8   6      436.98      376.04     30.85 o 
   3   8   6      790.88      711.84     40.98 o 
   4   8   6     1214.58     1132.10     52.76 o 
   5   8   6     1052.13     1000.49     73.84 o 
   6   8   6     1474.54     1354.00     65.32 o 
   7   8   6      556.19      550.74     47.57 o 
   8   8   6      339.00      335.34     42.92 o 
   9   8   6      152.17      164.62     47.92 o 
  10   8   6       63.48       70.17     47.42 o 
  11   8   6       43.93       61.39     48.36 o 
 -11   9   6      121.94      101.44     58.24 o 
 -10   9   6       45.94       70.75     40.44 o 
  -9   9   6       57.10       78.77     37.13 o 
  -8   9   6      300.72      327.92     49.34 o 
  -7   9   6      295.65      315.17     37.80 o 
  -6   9   6      540.48      564.95     61.60 o 
  -5   9   6      685.70      753.62     39.71 o 
  -4   9   6      531.19      499.76     34.38 o 
  -3   9   6     2940.50     2807.31     98.77 o 
  -2   9   6     3826.48     3371.58    149.42 o 
  -1   9   6     2214.30     2182.19     66.63 o 
   0   9   6       46.88       36.31     15.61 o 
   1   9   6     1860.12     1856.69     49.66 o 
   2   9   6     3526.07     3345.06     90.88 o 
   3   9   6      792.17      731.27     42.14 o 
   4   9   6      242.31      253.91     28.78 o 
   5   9   6       15.43       93.50     25.23 o 
   6   9   6      400.49      462.40     50.25 o 
   7   9   6      163.72      181.36     34.94 o 
   8   9   6      253.51      273.22     41.11 o 
   9   9   6      323.85      438.16     49.67 o 
  10   9   6       40.04       11.39     43.51 o 
  11   9   6       44.80      -22.07     47.71 o 
 -11  10   6       38.69       35.72     62.06 o 
 -10  10   6       23.96       17.09     38.14 o 
  -9  10   6      541.62      555.75     83.54 o 
  -8  10   6        8.92       25.81     33.37 o 
  -7  10   6      107.70       87.20     38.11 o 
  -6  10   6      238.87      237.09     32.99 o 
  -5  10   6      326.04      333.08     29.32 o 
  -4  10   6      817.34      950.54     42.45 o 
  -3  10   6      427.48      427.26     42.16 o 
  -2  10   6     1632.33     1509.66     70.13 o 
  -1  10   6      765.65      822.42     39.37 o 
   0  10   6     1172.45     1120.90     48.38 o 
   1  10   6     1575.88     1397.58     47.99 o 
   2  10   6     2267.37     2088.63     65.55 o 
   3  10   6     1686.97     1634.52     59.67 o 
   4  10   6       76.27       41.47     21.96 o 
   5  10   6     1686.45     1655.91     68.53 o 
   6  10   6      209.49      234.10     34.43 o 
   7  10   6       45.04       91.12     30.30 o 
   8  10   6      287.00      212.70     47.88 o 
   9  10   6      110.11       79.96     41.01 o 
  10  10   6       42.63      -48.22     48.22 o 
  11  10   6      238.74      333.21     92.61 o 
 -11  11   6       75.56      105.21     47.16 o 
 -10  11   6      143.72      171.40     48.18 o 
  -9  11   6       74.28       41.00     37.43 o 
  -8  11   6      265.93      255.63     46.22 o 
  -7  11   6      423.21      420.46     47.12 o 
  -6  11   6     1126.13     1021.54     59.10 o 
  -5  11   6      673.88      687.84     40.88 o 
  -4  11   6      677.74      706.52     54.02 o 
  -3  11   6      235.12      292.04     35.21 o 
  -2  11   6     2755.76     2607.73     96.16 o 
  -1  11   6      914.91     1063.80     46.02 o 
   0  11   6      558.11      553.40     37.46 o 
   1  11   6     1925.32     1791.58     55.78 o 
   2  11   6       48.81       40.85     16.78 o 
   3  11   6      219.96      240.10     39.49 o 
   4  11   6      181.22      194.46     28.37 o 
   5  11   6       49.67       73.22     25.52 o 
   6  11   6     1207.29     1192.33     62.55 o 
   7  11   6      121.48       44.96     28.82 o 
   8  11   6      109.94       73.84     33.42 o 
   9  11   6       91.35      134.04     79.75 o 
  10  11   6       23.73      -43.07     43.07 o 
  11  11   6       13.72      -34.37     66.83 o 
 -11  12   6        5.92       -7.64     62.06 o 
 -10  12   6      104.95      126.53     47.24 o 
  -9  12   6       91.59      116.11     40.92 o 
  -8  12   6       54.88       90.31     39.46 o 
  -7  12   6       18.88        6.45     48.69 o 
  -6  12   6      825.91      732.80    115.79 o 
  -5  12   6       24.62      135.25     28.57 o 
  -4  12   6      461.80      534.18     37.83 o 
  -3  12   6     1229.15     1186.90     65.32 o 
  -2  12   6      135.28      130.99     33.42 o 
  -1  12   6     1427.38     1331.40     57.95 o 
   0  12   6      950.77      920.40     46.81 o 
   1  12   6      745.14      698.22     53.29 o 
   2  12   6      476.68      450.39     33.67 o 
   3  12   6      498.92      548.87     52.91 o 
   4  12   6     2770.35     2384.08     81.87 o 
   5  12   6      231.50      276.66     34.10 o 
   6  12   6      393.92      436.41     42.42 o 
   7  12   6      116.07       64.89     50.40 o 
   8  12   6       22.44       45.20     30.96 o 
   9  12   6        4.81      -21.41     33.05 o 
  10  12   6      158.12      153.75     42.75 o 
 -11  13   6       84.00      262.56     84.97 o 
 -10  13   6       44.48       44.92     42.81 o 
  -9  13   6       70.45       55.39     40.82 o 
  -8  13   6       24.81      -29.60     45.35 o 
  -7  13   6      201.23      220.48     46.21 o 
  -6  13   6      539.10      520.58     51.36 o 
  -5  13   6      126.26       81.91     28.08 o 
  -4  13   6     2397.47     2272.30     69.43 o 
  -3  13   6      447.63      425.31     43.54 o 
  -2  13   6      117.86       85.21     61.58 o 
  -1  13   6       68.14       62.81     38.75 o 
   0  13   6     1658.39     1601.27     74.89 o 
   1  13   6       43.31       41.71     23.81 o 
   2  13   6       85.33       98.18     29.99 o 
   3  13   6      985.41      909.56     48.48 o 
   4  13   6      424.52      452.97     41.25 o 
   5  13   6      112.91      138.79     29.69 o 
   6  13   6      100.65      138.34     30.96 o 
   7  13   6       76.55       87.77     31.13 o 
   8  13   6       19.22       23.39     52.55 o 
   9  13   6      229.67      336.22     47.52 o 
  10  13   6      180.43      214.12     67.12 o 
 -10  14   6       31.86      -14.79     39.39 o 
  -9  14   6      147.61      166.41     48.48 o 
  -8  14   6       29.49       25.78     35.78 o 
  -7  14   6       67.62       90.78     51.56 o 
  -6  14   6      730.29      728.36     97.25 o 
  -5  14   6      275.06      363.89     39.82 o 
  -4  14   6      179.56      203.13     38.59 o 
  -3  14   6       78.70      106.32     44.40 o 
  -2  14   6      588.38      602.26     62.54 o 
  -1  14   6     1125.74     1048.87     53.66 o 
   0  14   6     1524.80     1436.21     86.88 o 
   1  14   6      940.51      843.06     97.39 o 
   2  14   6      275.75      336.46     59.20 o 
   3  14   6     1177.93     1105.46     84.50 o 
   4  14   6      931.25      963.25     54.25 o 
   5  14   6      363.13      296.22     36.23 o 
   6  14   6      683.76      555.29     50.87 o 
   7  14   6       54.32        7.82     28.63 o 
   8  14   6      174.43      135.49     37.34 o 
   9  14   6      123.89      191.77     41.33 o 
  10  14   6        1.14       29.14     37.41 o 
 -10  15   6        7.75       12.08     43.07 o 
  -9  15   6       48.94       29.12     41.18 o 
  -8  15   6       61.82       17.52     37.06 o 
  -7  15   6       88.48       22.76     68.74 o 
  -6  15   6      222.26      371.31     52.61 o 
  -5  15   6      359.80      319.75     39.54 o 
  -4  15   6      486.78      428.72     35.15 o 
  -3  15   6     1021.65      897.68     63.28 o 
  -2  15   6     1348.47     1251.11     73.81 o 
  -1  15   6      392.69      347.47     35.82 o 
   0  15   6       30.26       40.44     26.35 o 
   1  15   6      420.31      410.33     48.27 o 
   2  15   6      664.01      617.24     59.00 o 
   3  15   6      123.83       23.39     29.61 o 
   4  15   6      683.79      654.26    122.21 o 
   5  15   6      114.89      147.37     40.44 o 
   6  15   6      450.19      439.41     58.34 o 
   7  15   6      124.93      106.03     52.42 o 
   8  15   6       15.47      -30.16     30.16 o 
   9  15   6       94.40       51.43     37.38 o 
  10  15   6       49.89      111.10     50.58 o 
 -10  16   6       62.00        8.59     62.06 o 
  -9  16   6      149.68      111.07     47.88 o 
  -8  16   6       68.23       85.26     42.19 o 
  -7  16   6      213.14      246.89     50.81 o 
  -6  16   6      213.39      154.31     42.39 o 
  -5  16   6      866.73      864.82     90.51 o 
  -4  16   6      688.52      600.22     51.61 o 
  -3  16   6      384.71      388.50     45.85 o 
  -2  16   6       69.93       89.39     31.18 o 
  -1  16   6      632.04      672.00     47.65 o 
   0  16   6       15.63       -4.49     26.11 o 
   1  16   6      843.72      896.56    117.44 o 
   2  16   6      510.53      399.08     60.15 o 
   3  16   6     1385.93     1244.30     78.91 o 
   4  16   6      109.62       89.13     36.44 o 
   5  16   6      456.24      471.87     57.37 o 
   6  16   6       88.56        9.57     34.76 o 
   7  16   6      389.91      379.13     60.09 o 
   8  16   6        7.66       -2.79     31.56 o 
   9  16   6      134.58      124.85     53.06 o 
  -9  17   6      143.96      125.13     48.66 o 
  -8  17   6       52.23       37.18     49.65 o 
  -7  17   6      346.78      324.81     61.58 o 
  -6  17   6        3.86       40.77     37.16 o 
  -5  17   6      319.50      360.62     52.96 o 
  -4  17   6     1388.52     1286.07     88.44 o 
  -3  17   6      184.60      206.37     37.10 o 
  -2  17   6      200.25      124.68     34.80 o 
  -1  17   6     1144.37     1121.87     58.69 o 
   0  17   6        8.60       -3.52     56.81 o 
   1  17   6     1786.90     1633.90     89.36 o 
   2  17   6      583.50      592.83     59.40 o 
   3  17   6      395.25      383.92     72.09 o 
   4  17   6      119.10      109.12     64.45 o 
   5  17   6       38.41       26.74     39.62 o 
   6  17   6       66.59       48.38     37.25 o 
   7  17   6       59.71       34.20     39.96 o 
   8  17   6      176.25      160.50     50.02 o 
   9  17   6       22.51       11.67     47.74 o 
  -9  18   6       80.98       92.33     48.27 o 
  -8  18   6      136.78      131.65     53.47 o 
  -7  18   6       28.77       17.27     38.82 o 
  -6  18   6      102.86       57.22     37.52 o 
  -5  18   6        6.15      -32.32     32.32 o 
  -4  18   6      248.81      286.56     39.17 o 
  -3  18   6      924.11      822.14     75.90 o 
  -2  18   6      532.30      533.45     57.28 o 
  -1  18   6      235.01      282.91     74.95 o 
   0  18   6      129.79      166.12     39.49 o 
   1  18   6      294.84      315.69     47.20 o 
   2  18   6      212.45      162.17     40.77 o 
   3  18   6      297.34      302.49     84.02 o 
   4  18   6      467.62      442.74     58.05 o 
   5  18   6       80.57      111.08     40.74 o 
   6  18   6       25.92       79.72     38.48 o 
   7  18   6      125.91      213.79     51.93 o 
   8  18   6      152.15      183.04     53.90 o 
   9  18   6        4.55      -43.92     57.29 o 
  -9  19   6       51.79       59.20     69.70 o 
  -8  19   6      148.19      114.80     48.26 o 
  -7  19   6       51.56       20.02     76.38 o 
  -6  19   6       55.16       69.26     41.12 o 
  -5  19   6       13.69       69.71     39.56 o 
  -4  19   6       50.38       90.71     36.23 o 
  -3  19   6      305.69      294.07     67.79 o 
  -2  19   6      878.12      875.01     66.67 o 
  -1  19   6       27.24        6.62     34.85 o 
   0  19   6      404.78      364.96     49.90 o 
   1  19   6       46.35       37.10     41.53 o 
   2  19   6      354.99      384.04     52.61 o 
   3  19   6      250.26      192.10     43.91 o 
   4  19   6       89.82       50.73     90.23 o 
   5  19   6       22.86        0.80     36.44 o 
   6  19   6      145.78      131.44     46.21 o 
   7  19   6       14.51      -35.99     35.99 o 
   8  19   6       32.75       37.18     45.22 o 
  -8  20   6       26.92      -45.84     59.20 o 
  -7  20   6       30.76       86.34     45.77 o 
  -6  20   6      237.51      194.48     50.89 o 
  -5  20   6       11.07       20.63     40.58 o 
  -4  20   6       46.80       -8.82     33.74 o 
  -3  20   6      189.74      141.31     55.38 o 
  -2  20   6      129.65      148.76     37.93 o 
  -1  20   6      488.87      423.50     52.97 o 
   0  20   6      322.44      373.32     76.38 o 
   1  20   6      242.32      184.81     42.68 o 
   2  20   6      498.63      428.89    133.67 o 
   3  20   6      401.03      360.00     70.65 o 
   4  20   6       23.47      -20.43     36.00 o 
   5  20   6       13.83       86.77     40.17 o 
   6  20   6       55.80        5.33     39.14 o 
   7  20   6       57.51       85.05     45.95 o 
   8  20   6       30.29      109.41     50.66 o 
  -8  21   6       12.51       93.95     50.94 o 
  -7  21   6       72.62        2.81     42.87 o 
  -6  21   6        6.24       32.84     40.49 o 
  -5  21   6       35.71       87.85     42.83 o 
  -4  21   6      230.68      208.00     69.22 o 
  -3  21   6       85.96      144.82     33.37 o 
  -2  21   6      518.91      489.94     55.84 o 
  -1  21   6       86.82       91.94     36.84 o 
   0  21   6       54.83       65.88     55.38 o 
   1  21   6      183.72      255.30    120.78 o 
   2  21   6      159.20      212.75     47.88 o 
   3  21   6       10.45        8.93     37.79 o 
   4  21   6       39.98       61.64     55.38 o 
   5  21   6      238.11      143.97     48.24 o 
   6  21   6        0.26      -39.16     39.16 o 
   7  21   6        9.07       -4.82     43.45 o 
  -7  22   6       57.91       22.40     45.22 o 
  -6  22   6       53.85       48.86     43.54 o 
  -5  22   6      506.82      535.62     84.97 o 
  -4  22   6       24.19      -15.15     37.43 o 
  -3  22   6       95.17      132.95     43.07 o 
  -2  22   6      209.65      129.85     63.01 o 
  -1  22   6      114.05      224.89     47.26 o 
   0  22   6       28.17       97.39     56.33 o 
   1  22   6      453.21      380.95     85.93 o 
   2  22   6       37.34       53.41     51.56 o 
   3  22   6       49.74       36.31     39.83 o 
   4  22   6      315.19      349.67     60.09 o 
   5  22   6      186.26      182.78     51.56 o 
   6  22   6      113.18      105.20     48.10 o 
   7  22   6      259.19      312.21     91.66 o 
  -7  23   6        4.52      -41.06     60.15 o 
  -6  23   6       10.14       -1.11     42.28 o 
  -5  23   6       39.22        5.59     40.17 o 
  -4  23   6      275.94      271.00     54.76 o 
  -3  23   6     1121.14     1193.39     88.16 o 
  -2  23   6       44.43       -3.82     50.60 o 
  -1  23   6      304.58      328.18     51.93 o 
   0  23   6      111.43      155.63     67.79 o 
   1  23   6       19.08       -1.91     56.33 o 
   2  23   6      224.94      212.54     51.31 o 
   3  23   6       51.01       29.95     40.64 o 
   4  23   6      200.35      161.49     51.62 o 
   5  23   6       89.36       92.44     49.62 o 
   6  23   6      111.44      127.62     50.30 o 
  -6  24   6       42.16       20.12     43.07 o 
  -5  24   6      118.08       48.91     47.24 o 
  -4  24   6       95.20      106.67     47.26 o 
  -3  24   6      240.03      165.49     52.51 o 
  -2  24   6      240.97      320.80     78.29 o 
  -1  24   6        7.46        5.33     36.29 o 
   0  24   6      390.34      500.30     96.43 o 
   1  24   6       31.52       42.96     63.01 o 
   2  24   6       48.84       53.47     63.97 o 
   3  24   6       59.12       71.45     45.89 o 
   4  24   6       63.47       34.87     44.71 o 
   5  24   6        6.29      -36.25     44.18 o 
  -5  25   6       26.02      -19.97     48.69 o 
  -4  25   6      155.26      115.08     49.84 o 
  -3  25   6      176.06      224.57     83.07 o 
  -1  25   6        6.92       -7.64     59.20 o 
   0  25   6       64.37       61.11     61.11 o 
   1  25   6        7.73       41.06     63.01 o 
   2  25   6      422.14      400.05     93.57 o 
   3  25   6       51.44       16.23     68.74 o 
   4  25   6       39.20       44.14     55.38 o 
   5  25   6       50.82       98.34     73.52 o 
  -3  26   6       71.65      105.02     71.61 o 
  -1  26   6      307.42      270.20     83.07 o 
   0  26   6        7.95       -6.33     48.22 o 
   1  26   6       41.59      109.80     73.52 o 
   2  26   6      224.06      278.79     87.84 o 
   3  26   6      131.10      210.05     78.29 o 
   4  26   6      156.67       96.43     74.47 o 
   0  27   6       48.30       27.79     43.11 o 
   1  27   6      161.87       27.69     69.70 o 
   2  27   6       46.02       14.32     71.61 o 
  -3 -26   7      334.04      280.70     87.84 o 
  -2 -26   7      192.83      171.69     55.62 o 
  -1 -26   7       16.95       35.33     63.97 o 
   0 -26   7       45.33       33.42     61.11 o 
   1 -26   7      169.43       62.06     72.56 o 
   2 -26   7      135.63      200.68     55.62 o 
   3 -26   7      572.11      699.85    120.30 o 
  -5 -25   7       71.05      -61.11     74.47 o 
  -4 -25   7      179.98       77.34     70.65 o 
  -3 -25   7       80.39      206.23     77.34 o 
  -2 -25   7       38.39      115.93     40.29 o 
  -1 -25   7      276.15      425.83     97.39 o 
   0 -25   7      120.99       67.79     66.83 o 
   1 -25   7      162.76      138.47     52.24 o 
   2 -25   7        0.77       58.64     44.80 o 
   3 -25   7       56.52       50.26     47.24 o 
   4 -25   7       76.53       47.26     46.58 o 
  -6 -24   7       63.74      147.03     82.11 o 
  -5 -24   7      141.43      114.29     55.02 o 
  -4 -24   7       63.50       84.92     51.10 o 
  -3 -24   7       18.49      128.89     73.52 o 
  -2 -24   7      492.52      564.50     58.21 o 
  -1 -24   7       49.71       31.16     34.81 o 
   0 -24   7        4.15      -14.68     37.43 o 
   1 -24   7       38.40      108.22     44.03 o 
   2 -24   7        1.05      -34.05     34.05 o 
   3 -24   7       82.99      158.46     84.50 o 
   4 -24   7       10.41       15.51     42.09 o 
   5 -24   7      118.35       79.98     78.29 o 
  -6 -23   7       51.89      112.54     53.14 o 
  -5 -23   7       18.62      -42.47     42.47 o 
  -4 -23   7      414.78      478.46     68.85 o 
  -3 -23   7      116.07      173.77     73.52 o 
  -2 -23   7      182.07      171.65     47.43 o 
  -1 -23   7      228.03      182.58     45.63 o 
   0 -23   7      133.36      164.70     47.24 o 
   1 -23   7       82.98      117.05     36.20 o 
   2 -23   7        1.17       13.28     43.23 o 
   3 -23   7       55.09       59.54     54.90 o 
   4 -23   7      163.55      155.24     51.25 o 
   5 -23   7       36.01       17.22     43.07 o 
  -7 -22   7       12.30      -26.81     47.84 o 
  -6 -22   7      171.35      167.56     57.39 o 
  -5 -22   7        3.21      -37.22     58.24 o 
  -4 -22   7      163.82      121.56     88.32 o 
  -3 -22   7      350.96      387.19     49.79 o 
  -2 -22   7       62.13       40.80     40.90 o 
  -1 -22   7        9.16       32.41     33.09 o 
   0 -22   7      121.58      128.09     44.86 o 
   1 -22   7      111.67      101.74     34.52 o 
   2 -22   7      181.48      213.96     38.35 o 
   3 -22   7      111.97       72.10     34.73 o 
   4 -22   7      296.42      293.21     59.40 o 
   5 -22   7       75.81      138.46     48.94 o 
   6 -22   7       90.36      181.41     54.32 o 
  -7 -21   7       46.56       16.97     45.53 o 
  -6 -21   7        1.66        5.28     44.03 o 
  -5 -21   7       85.96       74.46     47.24 o 
  -4 -21   7       84.12       96.58     45.54 o 
  -3 -21   7      448.78      423.54     51.29 o 
  -2 -21   7      217.12      195.34     40.22 o 
  -1 -21   7      297.28      368.82     44.46 o 
   0 -21   7      268.33      287.79     39.82 o 
   1 -21   7        1.80       22.21     37.52 o 
   2 -21   7      106.02       88.37     32.98 o 
   3 -21   7      391.31      338.29     51.60 o 
   4 -21   7      125.18      111.86     36.99 o 
   5 -21   7       76.29       18.98     37.33 o 
   6 -21   7        2.87       -9.46     42.39 o 
   7 -21   7       40.34       38.67     46.58 o 
  -8 -20   7       98.03      143.22     59.05 o 
  -7 -20   7      160.99      185.48     59.20 o 
  -6 -20   7      168.86      218.31     55.35 o 
  -5 -20   7      605.24      627.26     73.59 o 
  -4 -20   7       18.62       -4.28     38.78 o 
  -3 -20   7      101.78      113.51     31.15 o 
  -2 -20   7       71.57       42.52     26.75 o 
  -1 -20   7      118.96      156.40     36.95 o 
   0 -20   7        5.29      -15.42     41.67 o 
   1 -20   7      109.99      144.36     34.34 o 
   2 -20   7      405.34      403.21     45.19 o 
   3 -20   7        1.69      -19.92     27.10 o 
   4 -20   7       91.87       31.71     44.38 o 
   5 -20   7      328.06      393.03     48.03 o 
   6 -20   7       68.12       78.87     37.32 o 
   7 -20   7      160.73      237.99     56.41 o 
  -8 -19   7       10.12        7.10     46.74 o 
  -7 -19   7      150.04      123.81     52.32 o 
  -6 -19   7       10.22      -11.18     69.22 o 
  -5 -19   7      312.59      247.89     54.34 o 
  -4 -19   7      609.46      532.05     98.34 o 
  -3 -19   7      129.63      116.63     29.86 o 
  -2 -19   7      179.81      196.55     31.95 o 
  -1 -19   7       53.14       83.29     37.86 o 
   0 -19   7       77.38       48.97     59.48 o 
   1 -19   7      280.83      267.28     39.14 o 
   2 -19   7      169.40      216.83     36.57 o 
   3 -19   7       92.79       40.11     41.18 o 
   4 -19   7      754.74      683.16     56.69 o 
   5 -19   7      163.74      148.94     37.79 o 
   6 -19   7       45.13      110.23     37.02 o 
   7 -19   7       44.32       10.88     35.67 o 
   8 -19   7       44.36       54.65     48.55 o 
  -9 -18   7       82.68      -62.06     62.06 o 
  -8 -18   7        6.10      -32.30     43.54 o 
  -7 -18   7      187.51      154.07     67.31 o 
  -6 -18   7      203.99      210.78     52.32 o 
  -5 -18   7      553.86      593.85     70.13 o 
  -4 -18   7      298.12      264.18     51.97 o 
  -3 -18   7      286.36      305.25     36.78 o 
  -2 -18   7       66.01       77.87     26.87 o 
  -1 -18   7        9.77       30.98     23.18 o 
   0 -18   7       96.95       87.95     28.67 o 
   1 -18   7       89.03       42.19     27.23 o 
   2 -18   7      449.43      565.49     82.30 o 
   3 -18   7      317.08      328.54     81.71 o 
   4 -18   7      577.46      542.92     51.53 o 
   5 -18   7      215.84      220.51     64.80 o 
   6 -18   7      130.19       95.86     35.33 o 
   7 -18   7      157.20      170.85     41.86 o 
   8 -18   7       42.09       63.68     38.70 o 
  -9 -17   7       47.52       14.13     50.51 o 
  -8 -17   7       49.05       72.89     49.65 o 
  -7 -17   7      123.52      118.72     64.92 o 
  -6 -17   7      104.47       24.56     40.34 o 
  -5 -17   7       85.35       84.50     41.60 o 
  -4 -17   7      235.43      256.02     49.28 o 
  -3 -17   7     1839.61     1798.47    106.25 o 
  -2 -17   7     1444.21     1412.45     65.05 o 
  -1 -17   7      225.64      182.79     28.64 o 
   0 -17   7      277.89      260.72     35.27 o 
   1 -17   7       87.88       96.79     24.74 o 
   2 -17   7      475.63      367.78     41.59 o 
   3 -17   7       99.45      139.56     51.27 o 
   4 -17   7      606.73      623.17     53.86 o 
   5 -17   7       63.76       96.15     33.01 o 
   6 -17   7       55.96       85.97     34.29 o 
   7 -17   7       12.72       51.96     33.62 o 
   8 -17   7       69.29       85.00     37.03 o 
   9 -17   7       70.76      -25.13     44.18 o 
 -10 -16   7       62.91       76.38     81.16 o 
  -9 -16   7      148.30      119.35     56.71 o 
  -8 -16   7      192.03      194.34     55.62 o 
  -7 -16   7        5.68       82.35     52.51 o 
  -6 -16   7     1348.12     1361.56     99.30 o 
  -5 -16   7      532.03      580.25     64.47 o 
  -4 -16   7      226.07      141.18     41.87 o 
  -3 -16   7     1712.73     1538.01     62.89 o 
  -2 -16   7       89.29      108.64     25.49 o 
  -1 -16   7       44.80       21.67     20.54 o 
   0 -16   7      901.65      873.53     54.15 o 
   1 -16   7      200.74      202.16     27.92 o 
   2 -16   7      293.31      266.58     36.03 o 
   3 -16   7      632.60      648.32     66.83 o 
   4 -16   7      617.56      607.02     52.18 o 
   5 -16   7      674.66      574.48     57.90 o 
   6 -16   7      265.93      332.60     75.47 o 
   7 -16   7       42.83       36.44     33.49 o 
   8 -16   7      109.53       86.57     38.01 o 
   9 -16   7       99.89       99.97     40.50 o 
 -10 -15   7       27.54       48.94     53.39 o 
  -9 -15   7       43.15       77.98     52.34 o 
  -8 -15   7       57.31       50.90     45.37 o 
  -7 -15   7      289.23      196.17     51.93 o 
  -6 -15   7      318.79      354.84     60.63 o 
  -5 -15   7      446.93      442.09     57.37 o 
  -4 -15   7     1213.58     1084.12    191.91 o 
  -3 -15   7      240.26      158.85     28.03 o 
  -2 -15   7      697.66      573.09     41.05 o 
  -1 -15   7     1063.32      919.38     47.17 o 
   0 -15   7      287.60      253.86     27.53 o 
   1 -15   7      641.28      617.61     40.56 o 
   2 -15   7       91.80       34.45     25.54 o 
   3 -15   7      741.11      740.09     52.32 o 
   4 -15   7      837.12      832.39     56.96 o 
   5 -15   7       64.13       47.90     29.69 o 
   6 -15   7      531.62      463.19     49.51 o 
   7 -15   7      211.56      174.40     38.75 o 
   8 -15   7      173.49      169.33     39.78 o 
   9 -15   7      143.55       93.69     76.32 o 
 -10 -14   7      107.40       35.62     71.61 o 
  -9 -14   7        7.31       12.21     43.87 o 
  -8 -14   7       35.12       54.47     60.63 o 
  -7 -14   7       78.38       33.86     51.08 o 
  -6 -14   7       15.72       19.77     51.56 o 
  -5 -14   7      128.12      132.60     47.74 o 
  -4 -14   7      321.88      368.33     44.96 o 
  -3 -14   7      313.89      279.91     31.83 o 
  -2 -14   7      425.09      386.02     33.67 o 
  -1 -14   7      257.43      278.64     28.49 o 
   0 -14   7      245.70      235.89     26.34 o 
   1 -14   7       62.27       49.87     24.53 o 
   2 -14   7      433.29      431.48     34.05 o 
   3 -14   7      277.34      293.93     40.47 o 
   4 -14   7      160.65      113.63     57.16 o 
   5 -14   7     1049.46      970.42     86.50 o 
   6 -14   7      154.05      147.72     38.32 o 
   7 -14   7      312.42      393.58     49.33 o 
   8 -14   7      124.79       55.06     35.72 o 
   9 -14   7       18.99       32.07     35.48 o 
  10 -14   7      243.77      242.51     79.25 o 
 -10 -13   7      212.09      281.60     66.00 o 
  -9 -13   7       13.92        5.60     45.27 o 
  -8 -13   7       27.87       -2.72     41.32 o 
  -7 -13   7      230.16      199.24     50.62 o 
  -6 -13   7      180.34      254.30    113.14 o 
  -5 -13   7      393.95      383.47     63.01 o 
  -4 -13   7       74.80      118.18     30.89 o 
  -3 -13   7      636.39      611.39     55.95 o 
  -2 -13   7      964.17      943.81     46.89 o 
  -1 -13   7        9.66      -11.72     16.93 o 
   0 -13   7      515.42      530.54     36.75 o 
   1 -13   7      567.39      519.21     42.80 o 
   2 -13   7      232.84      230.42     25.91 o 
   3 -13   7     2128.19     1852.80     73.65 o 
   4 -13   7      141.46      146.36     32.28 o 
   5 -13   7      783.22      789.76     55.53 o 
   6 -13   7       55.05       50.06     38.35 o 
   7 -13   7       60.00       41.37     30.03 o 
   8 -13   7      110.70      151.31     37.34 o 
   9 -13   7       64.59      107.64     36.81 o 
  10 -13   7       19.56       -4.09     43.51 o 
 -11 -12   7       82.74       29.60     75.43 o 
 -10 -12   7       23.75      101.85     51.56 o 
  -9 -12   7      260.76      291.93     60.35 o 
  -8 -12   7       96.08       75.13     99.30 o 
  -7 -12   7       36.10        1.63     43.92 o 
  -6 -12   7      486.47      364.54     55.02 o 
  -5 -12   7      921.41      973.26    145.13 o 
  -4 -12   7       36.56       91.87     28.28 o 
  -3 -12   7      603.35      589.78     41.35 o 
  -2 -12   7      197.49      226.88     26.01 o 
  -1 -12   7       70.34       82.37     25.22 o 
   0 -12   7     1373.18     1366.36     59.26 o 
   1 -12   7      244.30      177.16     21.24 o 
   2 -12   7      458.43      434.99     33.28 o 
   3 -12   7       99.80       73.83     25.99 o 
   4 -12   7      107.02       68.10     27.84 o 
   5 -12   7      142.72      167.68     33.15 o 
   6 -12   7       22.76       28.11     28.24 o 
   7 -12   7       41.99       39.40     29.50 o 
   8 -12   7        7.25       -9.65     29.45 o 
   9 -12   7       86.89       83.87     41.37 o 
  10 -12   7      106.07      117.47     48.59 o 
 -11 -11   7      132.36      158.85     59.61 o 
 -10 -11   7      123.06      161.66     55.31 o 
  -9 -11   7       74.98       66.43     44.89 o 
  -8 -11   7      139.58      148.82     51.08 o 
  -7 -11   7      608.97      611.62     67.35 o 
  -6 -11   7      103.65      114.62     40.81 o 
  -5 -11   7      922.41      997.86     72.52 o 
  -4 -11   7      729.63      682.30     51.72 o 
  -3 -11   7     1678.38     1530.27     68.29 o 
  -2 -11   7      882.82      895.06     42.95 o 
  -1 -11   7      996.80      955.19     45.34 o 
   0 -11   7     1750.75     1791.34     55.03 o 
   1 -11   7       83.87       84.28     17.50 o 
   2 -11   7     1141.25     1111.28     52.90 o 
   3 -11   7     1478.86     1382.30     61.34 o 
   4 -11   7      130.85      162.97     30.43 o 
   5 -11   7      373.59      499.11     60.26 o 
   6 -11   7      138.19      162.07     33.53 o 
   7 -11   7      183.42      277.72     39.76 o 
   8 -11   7       31.86      -27.27     27.36 o 
   9 -11   7      308.28      338.31     91.67 o 
  10 -11   7       48.71       32.18     45.48 o 
 -11 -10   7        8.28       28.64     76.38 o 
 -10 -10   7      153.64      215.80    100.25 o 
  -9 -10   7      108.63      147.22     50.27 o 
  -8 -10   7      626.58      519.89     76.86 o 
  -7 -10   7      348.27      341.15     53.29 o 
  -6 -10   7      759.18      729.67    104.55 o 
  -5 -10   7      534.85      620.30     63.06 o 
  -4 -10   7      550.02      497.15     42.08 o 
  -3 -10   7      573.42      486.00     41.06 o 
  -2 -10   7      531.24      498.43     37.49 o 
  -1 -10   7     1231.26     1115.79     43.76 o 
   0 -10   7     1931.89     1968.51     58.23 o 
   1 -10   7      167.55      167.70     19.77 o 
   2 -10   7     1896.20     1800.93     57.53 o 
   3 -10   7      208.51      185.48     26.12 o 
   4 -10   7      663.90      699.32     85.62 o 
   5 -10   7     1348.15     1394.49     65.63 o 
   6 -10   7      735.11      651.12     51.81 o 
   7 -10   7      296.36      219.50     36.37 o 
   8 -10   7      482.24      520.35     50.65 o 
   9 -10   7      145.15       56.62     42.16 o 
  10 -10   7      225.27      260.09     55.62 o 
 -11  -9   7       26.79       82.11     77.34 o 
 -10  -9   7       43.72       58.69     48.53 o 
  -9  -9   7       76.18      106.84     63.49 o 
  -8  -9   7      278.96      327.38     54.95 o 
  -7  -9   7      314.23      258.75     49.96 o 
  -6  -9   7      712.82      761.56     67.83 o 
  -5  -9   7      963.73      768.42    164.22 o 
  -4  -9   7     1751.16     1706.75     68.34 o 
  -3  -9   7      148.60      150.16     22.21 o 
  -2  -9   7     1201.86     1085.03     42.72 o 
  -1  -9   7      639.95      694.55     37.07 o 
   0  -9   7     3227.03     3075.49     75.80 o 
   1  -9   7     1415.54     1310.70     43.24 o 
   2  -9   7      569.12      514.37     33.21 o 
   3  -9   7      387.81      385.59     29.17 o 
   4  -9   7     1974.39     1755.38     69.25 o 
   5  -9   7      285.42      248.41     34.77 o 
   6  -9   7       54.58       21.65     24.84 o 
   7  -9   7      910.66      931.36     63.13 o 
   8  -9   7      161.26      207.73     37.08 o 
   9  -9   7       56.08       62.82     41.84 o 
  10  -9   7       19.49      -28.89     38.46 o 
  11  -9   7       13.36       58.24     63.97 o 
 -11  -8   7        9.00       72.56     75.43 o 
 -10  -8   7       13.72       -5.23     65.40 o 
  -9  -8   7      236.45      229.20     54.57 o 
  -8  -8   7      841.79      814.15     75.39 o 
  -7  -8   7      364.64      321.13     50.15 o 
  -6  -8   7       28.84       89.25     36.44 o 
  -5  -8   7     1292.02     1319.97     77.97 o 
  -4  -8   7      232.86      214.29     29.85 o 
  -3  -8   7     3509.12     3495.86     85.68 o 
  -2  -8   7      774.71      780.72     41.01 o 
  -1  -8   7      344.93      347.57     26.68 o 
   0  -8   7      327.68      334.93     26.26 o 
   1  -8   7       16.14       18.93     13.10 o 
   2  -8   7     1035.15      953.00     35.70 o 
   3  -8   7      653.95      645.91     33.55 o 
   4  -8   7      766.69      718.41     56.16 o 
   5  -8   7     1053.47     1007.67     56.36 o 
   6  -8   7      354.95      359.33     51.16 o 
   7  -8   7      453.04      349.18     40.94 o 
   8  -8   7      844.49      799.30     57.43 o 
   9  -8   7       68.48       15.62     37.16 o 
  10  -8   7      214.78      239.47     56.01 o 
  11  -8   7       51.92       38.57     73.99 o 
 -11  -7   7       41.94      -42.96     68.74 o 
 -10  -7   7       29.84       10.86     42.96 o 
  -9  -7   7      120.08      115.77     46.63 o 
  -8  -7   7      131.28      131.47     44.03 o 
  -7  -7   7       14.17       59.57     40.10 o 
  -6  -7   7      966.54     1020.53    174.72 o 
  -5  -7   7      596.54      675.98     85.45 o 
  -4  -7   7      459.90      484.92     31.20 o 
  -3  -7   7     1399.62     1356.93     38.41 o 
  -2  -7   7      204.26      202.56     21.52 o 
  -1  -7   7     1012.74     1120.50     40.44 o 
   0  -7   7       48.19       17.94     13.49 o 
   1  -7   7      297.73      271.57     47.41 o 
   2  -7   7      406.46      392.24     26.87 o 
   3  -7   7     1399.18     1355.78     52.44 o 
   4  -7   7      561.79      551.72     42.30 o 
   5  -7   7      371.78      336.78     35.23 o 
   6  -7   7      538.13      538.41     49.98 o 
   7  -7   7      302.11      264.15     36.78 o 
   8  -7   7       95.75      112.87     54.86 o 
   9  -7   7      174.26      300.99     79.25 o 
  10  -7   7       21.56       47.19     42.01 o 
  11  -7   7       61.85        7.24     46.57 o 
 -12  -6   7       20.15       27.69     80.20 o 
 -11  -6   7      158.17      246.33     91.66 o 
 -10  -6   7       83.26       84.12     46.35 o 
  -9  -6   7       17.76      -11.55     39.22 o 
  -8  -6   7     1056.25     1123.53     80.26 o 
  -7  -6   7      656.72      700.25     83.54 o 
  -6  -6   7     1167.01     1201.93    107.82 o 
  -5  -6   7     1038.00      948.91     47.36 o 
  -4  -6   7      344.67      359.79     63.20 o 
  -3  -6   7     1643.22     1774.62     44.33 o 
  -2  -6   7     3578.89     3427.47     68.08 o 
  -1  -6   7      519.37      650.25     32.75 o 
   0  -6   7      795.15      861.74     34.79 o 
   1  -6   7      964.30     1079.16     42.17 o 
   2  -6   7      837.99      792.42     43.96 o 
   3  -6   7      349.90      388.39     23.39 o 
   4  -6   7      958.23      877.29     58.48 o 
   5  -6   7      328.14      328.47     34.71 o 
   6  -6   7      242.95      234.88     33.67 o 
   7  -6   7      484.70      530.37     47.73 o 
   8  -6   7       86.35      138.49     41.51 o 
   9  -6   7      349.75      494.54    112.19 o 
  10  -6   7      186.33      131.63     46.89 o 
  11  -6   7      177.31      172.99     54.67 o 
 -12  -5   7      106.01      160.40     88.79 o 
 -11  -5   7       51.72        6.68     66.83 o 
 -10  -5   7      117.01       -1.91     65.88 o 
  -9  -5   7       53.53      147.33     44.69 o 
  -8  -5   7       99.42      130.36     31.37 o 
  -7  -5   7     1851.62     1963.20     74.94 o 
  -6  -5   7      573.23      615.82     46.33 o 
  -5  -5   7      158.01      166.16     23.95 o 
  -4  -5   7     1804.85     1720.06     71.44 o 
  -3  -5   7      184.79      176.94     17.80 o 
  -2  -5   7      829.73      834.78     35.88 o 
  -1  -5   7     1982.27     1758.95     51.30 o 
   0  -5   7       54.98       52.93     14.17 o 
   1  -5   7     1714.11     1773.10     47.39 o 
   2  -5   7     4154.93     4124.42     87.91 o 
   3  -5   7      719.97      816.02     36.80 o 
   4  -5   7      496.13      519.85     73.71 o 
   5  -5   7      634.33      661.86     58.72 o 
   6  -5   7      383.31      287.69     35.02 o 
   7  -5   7      316.18      331.25     38.44 o 
   8  -5   7      137.11      188.55     44.56 o 
   9  -5   7       45.68      -31.13     34.37 o 
  10  -5   7      150.70      123.23     47.95 o 
  11  -5   7       22.92       16.58     45.54 o 
 -12  -4   7       91.25       64.92     81.16 o 
 -11  -4   7       87.31      109.80     77.34 o 
 -10  -4   7      249.91      271.15     87.84 o 
  -9  -4   7      278.30      308.98     39.76 o 
  -8  -4   7      519.51      564.32     56.02 o 
  -7  -4   7      338.90      383.36     38.13 o 
  -6  -4   7     1169.96     1073.95     78.27 o 
  -5  -4   7      909.35      909.34     49.86 o 
  -4  -4   7     2543.12     2540.58     73.43 o 
  -3  -4   7      499.84      456.65     28.30 o 
  -2  -4   7      574.10      497.18     29.31 o 
  -1  -4   7      517.29      498.70     28.95 o 
   0  -4   7     1586.82     1656.01     47.50 o 
   1  -4   7     1490.50     1449.02     43.54 o 
   2  -4   7     2020.26     1811.66     48.67 o 
   3  -4   7     1419.71     1253.52     44.48 o 
   4  -4   7      254.45      261.12     26.20 o 
   5  -4   7     1320.31     1252.63    178.54 o 
   6  -4   7      161.22      149.30     37.06 o 
   7  -4   7      885.33      863.35     70.54 o 
   8  -4   7       82.81       34.45     37.10 o 
   9  -4   7      238.08      238.35     49.34 o 
  10  -4   7       97.76       77.47     45.17 o 
  11  -4   7       44.74       26.63     45.17 o 
 -12  -3   7       47.71       16.23     73.52 o 
 -11  -3   7        2.28      102.16     79.25 o 
 -10  -3   7       56.86       17.02     39.15 o 
  -9  -3   7      109.74      113.98     32.62 o 
  -8  -3   7        2.79       21.68     26.36 o 
  -7  -3   7      895.50      826.51     54.47 o 
  -6  -3   7      600.81      609.47     44.77 o 
  -5  -3   7     2370.48     2300.59    103.87 o 
  -4  -3   7       14.51       35.10     16.14 o 
  -3  -3   7      217.03      237.85     22.88 o 
  -2  -3   7     6202.71     6255.42    127.04 o 
  -1  -3   7     2911.37     2630.36     66.29 o 
   0  -3   7     6015.63     5712.11    115.64 o 
   1  -3   7     3103.35     2943.77     67.59 o 
   2  -3   7     1534.86     1580.16     45.65 o 
   3  -3   7     3236.58     3053.27     71.41 o 
   4  -3   7     2288.52     2190.00     57.03 o 
   5  -3   7      289.83      379.47     33.43 o 
   6  -3   7       29.35       15.94     43.44 o 
   7  -3   7      416.74      407.65     73.04 o 
   8  -3   7      355.02      258.13     48.94 o 
   9  -3   7       93.96      227.17     49.23 o 
  10  -3   7        0.75       31.57     43.92 o 
  11  -3   7        8.12      -23.60     41.53 o 
 -11  -2   7       15.34      -23.29     41.94 o 
 -10  -2   7       17.27       45.82     37.96 o 
  -9  -2   7      318.11      356.72     42.15 o 
  -8  -2   7      299.79      234.82     34.96 o 
  -7  -2   7       30.06      -12.60     22.36 o 
  -6  -2   7      618.84      639.12     45.02 o 
  -5  -2   7      543.20      572.38     31.80 o 
  -4  -2   7      943.08     1042.61     36.18 o 
  -3  -2   7     4618.91     4526.36    113.00 o 
  -2  -2   7      458.61      405.19     26.72 o 
  -1  -2   7     2745.70     2824.75     65.13 o 
   0  -2   7      710.16      703.64     31.29 o 
   1  -2   7     5266.91     5177.48    105.82 o 
   2  -2   7     1335.78     1274.89     40.01 o 
   3  -2   7     1484.32     1325.77     41.45 o 
   4  -2   7      940.25     1051.53     38.12 o 
   5  -2   7     2784.86     2587.58     80.61 o 
   6  -2   7      553.38      577.06     59.72 o 
   7  -2   7      437.66      377.26     60.15 o 
   8  -2   7      369.42      407.51     55.50 o 
   9  -2   7       82.15       89.70     41.51 o 
  10  -2   7        3.26       24.58     41.51 o 
  11  -2   7      259.06      261.54     59.61 o 
 -12  -1   7       52.83       11.46     62.06 o 
 -11  -1   7       35.38       41.77     43.12 o 
 -10  -1   7      160.37      168.23     47.42 o 
  -9  -1   7      334.72      394.41     53.81 o 
  -8  -1   7      262.66      268.25     35.25 o 
  -7  -1   7     3014.13     2826.78     92.06 o 
  -6  -1   7      346.82      468.41     36.52 o 
  -5  -1   7      322.28      351.39     26.40 o 
  -4  -1   7     1577.38     1501.83     58.42 o 
  -3  -1   7     2803.41     2727.36     64.11 o 
  -2  -1   7      183.85      235.38     26.32 o 
  -1  -1   7     4210.03     4157.27     86.00 o 
   0  -1   7     1045.87      899.57     33.36 o 
   1  -1   7      807.66      868.20     33.77 o 
   2  -1   7     2268.30     2269.37     57.09 o 
   3  -1   7     1125.76     1114.79     38.83 o 
   4  -1   7     1441.81     1410.74     50.85 o 
   5  -1   7      260.88      324.89     27.34 o 
   6  -1   7      296.21      261.41     60.63 o 
   7  -1   7      911.79      808.40     69.58 o 
   8  -1   7      116.65       89.51     50.13 o 
   9  -1   7      192.22      108.00     44.73 o 
  10  -1   7       33.08       44.34     41.75 o 
  11  -1   7       63.61       53.51     48.61 o 
 -12   0   7        8.90      -48.69     59.20 o 
 -11   0   7       12.27       36.11     43.32 o 
 -10   0   7      112.30      143.24    102.16 o 
  -9   0   7       54.33       11.19     35.10 o 
  -8   0   7      803.24      863.64     55.97 o 
  -7   0   7     2413.70     2261.03     80.15 o 
  -6   0   7      944.48      871.79     41.48 o 
  -5   0   7      259.73      353.21     26.02 o 
  -4   0   7     1226.30     1316.20     53.19 o 
  -3   0   7     2780.36     2828.58     65.98 o 
  -2   0   7    10549.02     9943.37    216.15 o 
  -1   0   7     1809.22     1868.26     47.41 o 
   0   0   7       99.43       99.27     14.21 o 
   1   0   7     1399.71     1352.61     41.27 o 
   2   0   7     8118.31     7562.27    147.21 o 
   3   0   7       48.24       69.84     14.79 o 
   4   0   7      322.52      374.58     35.19 o 
   5   0   7       89.48       88.38     19.71 o 
   6   0   7     1202.51     1308.85     81.50 o 
   7   0   7      615.70      685.41     66.19 o 
   8   0   7      396.42      356.54     54.09 o 
   9   0   7        9.39       -6.04     37.52 o 
  10   0   7       96.05      133.67     48.66 o 
  11   0   7       27.04      -42.49     42.49 o 
 -12   1   7       57.90       66.83     61.11 o 
 -11   1   7       35.39       51.98     87.36 o 
 -10   1   7      167.95       77.15     99.30 o 
  -9   1   7      328.51      339.88     52.51 o 
  -8   1   7      235.65      279.58     35.38 o 
  -7   1   7     3082.54     2962.34     80.94 o 
  -6   1   7      346.92      380.64     29.57 o 
  -5   1   7      354.77      410.17     30.23 o 
  -4   1   7     1471.60     1472.26     45.89 o 
  -3   1   7     2793.27     2801.25     75.84 o 
  -2   1   7      162.78      204.41     26.98 o 
  -1   1   7     4121.33     4070.86     84.46 o 
   0   1   7     1103.83      935.16     32.74 o 
   1   1   7      810.98      870.22     33.22 o 
   2   1   7     2218.59     2249.23     57.49 o 
   3   1   7     1067.61     1067.12     39.46 o 
   4   1   7     1435.32     1391.33     46.23 o 
   5   1   7      236.88      274.04     24.04 o 
   6   1   7      298.31      291.72     26.75 o 
   7   1   7      919.13      818.58     70.82 o 
   8   1   7      110.13       91.27     40.14 o 
   9   1   7      189.84      230.92     51.51 o 
  10   1   7       32.04       26.21     43.35 o 
  11   1   7       60.21      128.36     56.33 o 
 -12   2   7       17.26      -53.47     56.33 o 
 -11   2   7       20.18        4.77     55.38 o 
 -10   2   7       20.26       23.75     36.93 o 
  -9   2   7      313.98      384.61     53.13 o 
  -8   2   7      297.25      286.51     46.78 o 
  -7   2   7       33.50       82.38     22.31 o 
  -6   2   7      582.04      555.74     36.79 o 
  -5   2   7      526.73      524.53     33.21 o 
  -4   2   7      902.60     1021.07     38.47 o 
  -3   2   7     4539.27     4460.19    110.40 o 
  -2   2   7      436.40      438.96     33.09 o 
  -1   2   7     2632.61     2770.23     61.21 o 
   0   2   7      703.79      726.91     29.31 o 
   1   2   7     5421.43     5261.97    105.96 o 
   2   2   7     1313.73     1243.17     40.56 o 
   3   2   7     1430.40     1307.34     59.18 o 
   4   2   7      930.08     1018.63     40.94 o 
   5   2   7     2794.34     2629.84     70.63 o 
   6   2   7      562.06      555.51     39.15 o 
   7   2   7      448.40      592.70     70.18 o 
   8   2   7      349.46      302.84     52.03 o 
   9   2   7       67.30       27.46     39.83 o 
  10   2   7        2.86      -44.87     44.87 o 
  11   2   7      268.00      363.56     64.72 o 
 -12   3   7       52.76       42.96     64.92 o 
 -11   3   7        2.46       42.96     58.24 o 
 -10   3   7       54.58       78.86     41.06 o 
  -9   3   7      119.49       72.65     62.54 o 
  -8   3   7        6.17       -9.89     24.12 o 
  -7   3   7      905.99      892.97     45.01 o 
  -6   3   7      601.46      574.30     37.40 o 
  -5   3   7     2297.57     2280.69     62.88 o 
  -4   3   7       22.29       44.06     17.64 o 
  -3   3   7      271.43      278.52     25.35 o 
  -2   3   7     6192.71     6517.73    145.37 o 
  -1   3   7     2903.14     2720.72     72.41 o 
   0   3   7     5950.95     5851.33    113.82 o 
   1   3   7     3087.39     2906.80     67.04 o 
   2   3   7     1555.12     1586.80     46.57 o 
   3   3   7     3225.54     3142.05     84.06 o 
   4   3   7     2282.42     2240.24     61.58 o 
   5   3   7      329.56      437.48     32.69 o 
   6   3   7       26.52       46.99     19.76 o 
   7   3   7      432.77      368.64     39.04 o 
   8   3   7      353.73      315.42     76.38 o 
   9   3   7       86.73       92.71     43.11 o 
  10   3   7        0.33      -10.33     46.78 o 
  11   3   7       10.08      -15.30     47.13 o 
 -12   4   7       97.87       49.65     66.83 o 
 -11   4   7       85.26      104.07     60.15 o 
 -10   4   7      254.24      155.37     47.51 o 
  -9   4   7      268.97      213.87     45.80 o 
  -8   4   7      544.60      549.55     48.09 o 
  -7   4   7      288.43      341.06     30.50 o 
  -6   4   7     1194.94     1106.23     46.48 o 
  -5   4   7      977.42     1009.36     60.22 o 
  -4   4   7     2507.82     2425.41     64.32 o 
  -3   4   7      511.89      508.09     38.67 o 
  -2   4   7      531.81      458.96     31.57 o 
  -1   4   7      524.23      520.42     31.59 o 
   0   4   7     1592.63     1723.93     44.53 o 
   1   4   7     1435.65     1399.47     42.36 o 
   2   4   7     2006.81     1747.80     50.35 o 
   3   4   7     1432.21     1285.16     44.07 o 
   4   4   7      229.77      236.46     27.66 o 
   5   4   7     1280.50     1279.96     48.87 o 
   6   4   7      176.23      196.39     24.89 o 
   7   4   7      976.37      979.08     49.75 o 
   8   4   7       96.42       56.11     39.96 o 
   9   4   7      241.60      282.12     54.99 o 
  10   4   7       99.77      153.64     52.19 o 
  11   4   7       39.96      -23.55     44.73 o 
 -12   5   7      104.15       53.47     62.06 o 
 -11   5   7       55.82      119.35     63.01 o 
 -10   5   7      124.03       92.61     60.15 o 
  -9   5   7       54.92       24.07     41.53 o 
  -8   5   7       90.08       78.31     28.34 o 
  -7   5   7     1811.68     1784.49     88.21 o 
  -6   5   7      562.54      592.44     60.36 o 
  -5   5   7      154.06      143.41     21.17 o 
  -4   5   7     1780.24     1709.08     52.46 o 
  -3   5   7      192.50      161.58     21.69 o 
  -2   5   7      904.16      822.43     52.61 o 
  -1   5   7     2033.47     1996.76     56.21 o 
   0   5   7       52.75       61.46     12.06 o 
   1   5   7     1594.54     1514.84     45.51 o 
   2   5   7     4179.53     4051.19     89.58 o 
   3   5   7      707.29      778.22     36.05 o 
   4   5   7      569.86      554.90     34.62 o 
   5   5   7      644.40      662.15     38.79 o 
   6   5   7      390.16      362.12     31.37 o 
   7   5   7      308.63      293.33     36.91 o 
   8   5   7      123.52      142.02     44.42 o 
   9   5   7       47.44       30.32     64.92 o 
  10   5   7      147.46      225.80     56.12 o 
  11   5   7       22.01       12.20     47.72 o 
 -12   6   7       17.79       53.47     66.83 o 
 -11   6   7      152.45      114.57     63.97 o 
 -10   6   7       84.69      108.84     60.15 o 
  -9   6   7       22.76       -5.61     26.87 o 
  -8   6   7     1002.86      979.02     59.08 o 
  -7   6   7      654.43      691.35     52.86 o 
  -6   6   7     1169.11     1088.29     47.87 o 
  -5   6   7      983.17     1001.06     42.77 o 
  -4   6   7      345.07      396.84     30.84 o 
  -3   6   7     1692.02     1690.92     74.03 o 
  -2   6   7     3674.61     3451.88    114.72 o 
  -1   6   7      531.52      708.93     64.77 o 
   0   6   7      795.06      881.82     30.48 o 
   1   6   7     1024.51     1120.49     37.12 o 
   2   6   7      840.27      730.39     34.30 o 
   3   6   7      329.61      395.00     28.46 o 
   4   6   7      999.59      860.66     40.50 o 
   5   6   7      338.23      340.55     33.62 o 
   6   6   7      248.04      294.79     50.01 o 
   7   6   7      442.39      493.31     45.65 o 
   8   6   7      104.98       86.10     40.77 o 
   9   6   7      343.53      412.63     60.29 o 
  10   6   7      179.96      160.07     73.04 o 
  11   6   7      177.35      166.16     58.45 o 
 -11   7   7       42.67       50.60     57.29 o 
 -10   7   7       29.77      111.71     59.20 o 
  -9   7   7      121.88      169.13     36.18 o 
  -8   7   7      114.99       62.80     30.13 o 
  -7   7   7       16.68       28.92     25.58 o 
  -6   7   7      950.78      915.15     44.59 o 
  -5   7   7      636.71      679.12     51.68 o 
  -4   7   7      454.05      494.50     33.55 o 
  -3   7   7     1464.42     1455.74     67.73 o 
  -2   7   7      227.04      362.99    103.59 o 
  -1   7   7      982.40     1036.38     44.23 o 
   0   7   7       36.15       15.61      9.93 o 
   1   7   7      288.64      333.92     24.23 o 
   2   7   7      355.37      361.59     27.36 o 
   3   7   7     1347.83     1365.28     47.46 o 
   4   7   7      569.73      617.22     42.49 o 
   5   7   7      347.24      301.83     33.48 o 
   6   7   7      542.44      647.35     51.06 o 
   7   7   7      292.63      266.21     37.17 o 
   8   7   7       89.24       62.04     31.00 o 
   9   7   7      163.12      225.93     52.30 o 
  10   7   7       20.59      -17.46     92.61 o 
  11   7   7       60.81      -56.00     99.30 o 
 -11   8   7       10.32       40.10     57.29 o 
 -10   8   7        9.75       91.66     59.20 o 
  -9   8   7      233.92      171.51     42.96 o 
  -8   8   7      821.31      718.71     71.06 o 
  -7   8   7      392.17      368.85     43.73 o 
  -6   8   7       14.15       38.03     19.17 o 
  -5   8   7     1291.23     1342.84     49.60 o 
  -4   8   7      220.98      210.20     26.38 o 
  -3   8   7     3570.07     3418.76    118.37 o 
  -2   8   7      795.87      805.78     34.50 o 
  -1   8   7      375.91      378.77     47.55 o 
   0   8   7      330.64      356.56     28.82 o 
   1   8   7       14.53        2.56     11.30 o 
   2   8   7     1094.82     1037.32     38.84 o 
   3   8   7      666.37      577.27     38.85 o 
   4   8   7      727.62      731.52     49.32 o 
   5   8   7     1038.31     1031.75     80.20 o 
   6   8   7      359.24      475.05     76.61 o 
   7   8   7      434.48      419.91     43.72 o 
   8   8   7      821.26      822.84     62.75 o 
   9   8   7       82.97       38.65     63.49 o 
  10   8   7      203.98      142.54     52.07 o 
  11   8   7       57.20      -35.43     44.73 o 
 -11   9   7       29.90       80.20     62.06 o 
 -10   9   7       41.77      -15.22     37.24 o 
  -9   9   7       70.20       78.92     38.10 o 
  -8   9   7      293.78      290.34     50.88 o 
  -7   9   7      302.11      250.90     36.32 o 
  -6   9   7      693.24      697.29     50.45 o 
  -5   9   7      940.36      815.25     58.43 o 
  -4   9   7     1747.85     1656.67     63.75 o 
  -3   9   7      161.74      202.86     30.86 o 
  -2   9   7     1150.16      997.08     41.33 o 
  -1   9   7      681.95      633.10     35.38 o 
   0   9   7     3189.94     3354.24     88.93 o 
   1   9   7     1395.12     1314.46     41.39 o 
   2   9   7      544.85      508.65     38.59 o 
   3   9   7      364.62      354.64     61.08 o 
   4   9   7     1973.54     1775.55     66.63 o 
   5   9   7      304.65      277.31     33.56 o 
   6   9   7       60.46       71.55     27.19 o 
   7   9   7      924.94      900.62     60.10 o 
   8   9   7      149.13      161.09     46.30 o 
   9   9   7       49.45      -11.15     50.60 o 
  10   9   7       23.54      -46.22     65.88 o 
  11   9   7       13.60      -62.06     62.06 o 
 -11  10   7        8.17      -27.69     55.38 o 
 -10  10   7      170.29      309.20     78.29 o 
  -9  10   7      105.84      124.30     71.61 o 
  -8  10   7      637.29      471.60    166.13 o 
  -7  10   7      297.94      310.46     36.83 o 
  -6  10   7      775.70      690.79     51.78 o 
  -5  10   7      594.85      634.72     40.01 o 
  -4  10   7      577.64      555.25     42.54 o 
  -3  10   7      582.25      531.59     49.62 o 
  -2  10   7      502.81      483.02     47.84 o 
  -1  10   7     1283.24     1149.38     46.28 o 
   0  10   7     1934.44     1934.31     93.83 o 
   1  10   7      175.23      197.35     24.81 o 
   2  10   7     1822.12     1684.72     58.79 o 
   3  10   7      195.00      203.53     25.56 o 
   4  10   7      670.67      707.67     62.83 o 
   5  10   7     1338.97     1333.55     62.98 o 
   6  10   7      722.31      728.09     64.49 o 
   7  10   7      332.82      357.50     42.16 o 
   8  10   7      507.24      502.51     51.07 o 
   9  10   7      140.76       68.03     36.96 o 
  10  10   7      243.42      239.89     59.00 o 
 -11  11   7      133.61      242.51     78.29 o 
 -10  11   7      125.21      181.47     48.48 o 
  -9  11   7       64.29       60.37     38.60 o 
  -8  11   7      142.14      209.63     44.19 o 
  -7  11   7      609.33      652.53     52.06 o 
  -6  11   7      108.93       79.45     28.40 o 
  -5  11   7      932.68      820.45     44.58 o 
  -4  11   7      690.03      653.12     72.25 o 
  -3  11   7     1735.40     1650.91     77.19 o 
  -2  11   7      937.51      914.94     59.12 o 
  -1  11   7     1013.85     1046.18     53.05 o 
   0  11   7     1751.89     1759.92     62.53 o 
   1  11   7       82.22       68.87     20.35 o 
   2  11   7     1098.97     1071.36     47.96 o 
   3  11   7     1412.76     1252.84     54.71 o 
   4  11   7      109.27      146.85     26.93 o 
   5  11   7      356.80      340.81     36.73 o 
   6  11   7      134.18      199.12     33.07 o 
   7  11   7      176.70      128.87     33.74 o 
   8  11   7       25.65       86.70     32.87 o 
   9  11   7      309.81      393.58     50.08 o 
  10  11   7       44.15       15.88     49.65 o 
 -10  12   7       24.53       37.24     40.51 o 
  -9  12   7      277.43      243.40     73.99 o 
  -8  12   7       94.51       92.20     36.79 o 
  -7  12   7       36.55       68.59     29.08 o 
  -6  12   7      460.93      457.57     43.95 o 
  -5  12   7      916.28      873.11     56.58 o 
  -4  12   7       44.15       68.55     34.25 o
[truncated: 411,152 more chars]
